# Supplementary material for: De novo whole-genome assembly in an interspecific hybrid table grape, ‘Shine Muscat’
Source: DNA Res. 2022 Nov 7;29(6):dsac040. doi: 10.1093/dnares/dsac040 (PMC9724765; doi:10.1093/dnares/dsac040)
Supplement: dsac040_suppl_Supplementary_Tables [file dsac040_suppl_supplementary_tables.xlsx]

## Sheet: Table S1
Supplementary Table S1. Genome and transcript sequences obtained in this study.
Accession	Library	Expected insert size (base)	Platform	Read length (base)	Number of reads	Total bases	BioProject	Accession #a)	Analysis
Shine Muscat	WGS, Paired End	470	HiSeq 2500	264	331830836	87494096494	PRJDB8610	DRR186530	Whole Genome assembly, Genome size estimation
Shine Muscat	WGS, Paired End	700	NovaSeq 6000	150	216119064	32186869273	PRJDB8610	DRR186531	Whole Genome assembly
Shine Muscat	WGS, Mate Pair	2000	NovaSeq 6000	150	218635228	32601682300	PRJDB8610	DRR186532	Whole Genome assembly
Shine Muscat	WGS, Mate Pair	5000	NovaSeq 6000	150	240301146	35862209047	PRJDB8610	DRR186533	Whole Genome assembly
Shine Muscat	WGS, Mate Pair	8000	NovaSeq 6000	150	247653330	36951009864	PRJDB8610	DRR186534	Whole Genome assembly
Shine Muscat	WGS, 10X Genomics	-	NovaSeq 6000	150	239168920	35875338000	PRJDB8610	DRR186535	Whole Genome assembly
Shine Muscat	HI-C	-	HiSeq X	150	532543938	80414134638	PRJDB8610	DRR380609	Whole Genome assembly
Shine Muscatb)	Iso-Seq, SMRTbell	-	Sequel	-	424159	699996334	PRJDB8610	DRR186536	Gene prediction
Shine Muscatb)	Iso-Seq, SMRTbell	-	Sequel	-	410146	626430923	PRJDB8610	DRR186537	Gene prediction
Shine Muscatc)	Iso-Seq, SMRTbell	-	Sequel	-	577555	1305011305	PRJDB8610	DRR385051	Gene prediction
Akitsu-21	WGS, Paired End	470	HiSeq X	150	478061190	72187239690	PRJDB8610	DRR380610	Variant call
Hakunan-21	WGS, Paired End	470	HiSeq X	150	322511816	48699284216	PRJDB8610	DRR380611	Variant call
F1 (Akitsu-21 x Hakunan)	dd-RAD-Seq	470	HiSeq4000	100	408217172	41229934372	PRJDB8610	DRR380612-380838	Linkage Map construction
a) EXPERIMENT accession numbers registered in DDBJ Sequence Read Archive (DRA).
b) Young leaves, tendrils, flower clusters before flowering, and skins, flesh, and seeds of mature berries at harvest.
c) Fruits 69, 55, 36, and 18 days before harvest and at harvest.

## Sheet: Table S2
Supplementary Table S2. Program tools used for genome assembly and gene prediction
Program name	Version	Reference
Jellyfish	2.2.6	Marcais, G. and Kingsford, C. 2011, A fast, lock-free approach for efficient parallel counting of occurrences of k-mers. Bioinformatics, 27, 764-770.
Genomescope	1.0	Vurture, G. W., Sedlazeck, F. J., Nattestad, M., et al. 2017, GenomeScope: fast reference-free genome profiling from short reads. Bioinformatics, 33, 2202–4. Vurture, G. W., Sedlazeck, F. J., Nattestad, M., et al. 2017, GenomeScope: fast reference-free genome profiling from short reads. Bioinformatics, 33, 2202–4.
DeNovoMAGIC	3	https://www.nrgene.com/de-novo-magic/
BWA		Li, H., and Durbin, R. 2009, Fast and accurate short read alignment with Burrows–Wheeler transform. Bioinformatics, 25, 1754–60.
SAMtools	1.9	Li, H., Handsaker, B., Wysoker, A., et al. 2009, The Sequence Alignment/Map format and SAMtools. Bioinformatics, 25, 2078-2079.
Proximo Hi-C genome scaffolding platform		https://phasegenomics.com/products/proximo/
Juicebox		Durand, N. C., Robinson, J. T., Shamim, M. S., et al. 2016, Juicebox Provides a Visualization System for Hi-C Contact Maps with Unlimited Zoom. Cell Syst, 3, 99–101.
Lep-Map3		Rastas, P. 2017, Lep-MAP3: robust linkage mapping even for low-coverage whole genome sequencing data. Bioinformatics, 33, 3726-3732.
BUSCO	3.0.2	Simao, F. A., Waterhouse, R. M., Ioannidis, P., Kriventseva, E. V. and Zdobnov, E. M. 2015, BUSCO: assessing genome assembly and annotation completeness with single-copy orthologs. Bioinformatics, 31, 3210-3212.
RepeatMasker	4.0.7	Smit A.F.A., Hubley R., Green P. 2013-2015, RepeatMasker Open-4.0. http://www.repeatmasker.org
Repbase	20170127	Jurka J., Kapitonov V.V., Pavlicek A., Klonowski P., Kohany O., Walichiewicz J. 2005, Repbase Update, a database of eukaryotic repetitive elements, Cytogenet. Genome Res, 110, 462–467.
RepeatModeler	1.0.11	http://www.repeatmasker.org/RepeatModele
D-Genies		Cabanettes, F. and Klopp, C. 2018, D-GENIES: dot plot large genomes in an interactive, efficient and simple way. PeerJ, 6, e4958.
Nucmer	3	Marçais, G., Delcher, A. L., Phillippy, A. M., Coston, R., Salzberg, S. L., and Zimin, A. 2018, MUMmer4: A fast and versatile genome alignment system. PLoS Comput. Biol., 14, e1005944.
SMRT Link / Iso-Seq3	v. 6.0.0.47841	https://www.pacb.com/support/software-downloads/
Minimap2	2.17	Li, H. 2018, Minimap2: pairwise alignment for nucleotide sequences. Bioinformatics, 34, 3094-3100.
Cupcake, ToFU	v7	https://github.com/Magdoll/cDNA_Cupcake
ANGEL	v3.0	Shimizu K, Adachi J, Muraoka Y. ANGLE: a sequencing errors resistant program for predicting protein coding regions in unfinished cDNA. J Bioinforma Comput Biol. 2006;4(3):649–64
BRAKER 2	2.1.5	Brůna, T., Hoff, K. J., Lomsadze, A., Stanke, M. and Borodovsky, M. 2021, BRAKER2: Automatic eukaryotic genome annotation with GeneMark-EP+ and AUGUSTUS supported by a protein database. NAR genomics and bioinformatics, 3, lqaa108.
CD-HIT-EST program	4.8.1	Fu, L., Niu, B., Zhu, Z., Wu, S. and Li, W. 2012, CD-HIT: accelerated for clustering the next-generation sequencing data. Bioinformatics, 28, 3150-3152.
GMAP	2020.10.14	Wu, T. D. and Watanabe, C. K. 2005, GMAP: a genomic mapping and alignment program for mRNA and EST sequences. Bioinformatics, 21, 1859-1875.
DIAMOND	v0.9.30.131	Buchfink, B., Xie, C. and Huson, D. H. 2015, Fast and sensitive protein alignment using DIAMOND. Nature Methods, 12, 59-60.
HAMMER	3.3.2	http://hmmer.org/
SALMON	1.2.1	Srivastava, A., Malik, L., Smith, T., Sudbery, I. and Patro, R. 2019, Alevin efficiently estimates accurate gene abundances from dscRNA-seq data. Genome Biol. 20, 65.
Hayai-annotation		Ghelfi, A., Shirasawa, K., Hirakawa, H. and Isobe, S. 2019, Hayai-Annotation Plants: an ultra-fast and comprehensive functional gene annotation system in plants. Bioinformatics, 35, 4427-4429.
ZenAnnotation		https://github.com/aghelfi/ZenAnnotation
OrthoFinder		Emms, D. M., and Kelly, S. 2019, OrthoFinder: phylogenetic orthology inference for comparative genomics. Genome Biol., 20, 238.
Bowtie2	2.2.3	Langmead, B. and Salzberg, S. L. 2012, Fast gapped-read alignment with Bowtie 2. Nat Methods, 9, 357-359.
VCFtools	0.1.14	Danecek, P., Auton, A., Abecasis, G., et al. 2011, The variant call format and VCFtools. Bioinformatics, 27, 2156-2158.
CNV-Seq		Xie, C., and Tammi, M. T. 2009, CNV-seq, a new method to detect copy number variation using high-throughput sequencing. BMC Bioinformatics, 10, 80.

## Sheet: Table S3
Supplementary Table S3. List of transcript sequences used in gene prediction.
Species	Experiment Accession	Instrument	Study Accession	Sample Accession	Total Bases
Vitis vinifera 'Muscat Hamburg'	SRX7859460	BGISEQ-500	SRP251797	SRS6268429	6622187700
	SRX7859459	BGISEQ-500	SRP251797	SRS6268429	6420440700
	SRX7859458	BGISEQ-500	SRP251797	SRS6268429	6595103700
	SRX7859457	BGISEQ-500	SRP251797	SRS6268428	6455570100
	SRX7859456	BGISEQ-500	SRP251797	SRS6268428	6157658100
	SRX7859455	BGISEQ-500	SRP251797	SRS6268428	6987673200
	SRX7859454	BGISEQ-500	SRP251797	SRS6268427	6701673600
	SRX7859453	BGISEQ-500	SRP251797	SRS6268427	6674891700
Vitis labrusca	SRX7727869	Illumina HiSeq 2500	SRP249541	SRS6148484	3788353800
	SRX7727868	Illumina HiSeq 2500	SRP249541	SRS6148484	3608297700
Vitis labrusca x Vitis vinifera 'Labruscan'	SRX683360	Illumina HiSeq 2000	SRP045605	SRS686648	455951400
	SRX683357	Illumina HiSeq 2000	SRP045605	SRS686648	472696800
	SRX683350	Illumina HiSeq 2000	SRP045605	SRS686639	385499800
	SRX683266	Illumina HiSeq 2000	SRP045605	SRS686639	528786800
	SRX683264	Illumina HiSeq 2000	SRP045605	SRS686636	319463100
	SRX683260	Illumina HiSeq 2000	SRP045605	SRS686636	413012200
	SRX683256	Illumina HiSeq 2000	SRP045605	SRS686635	430117700
	SRX683254	Illumina HiSeq 2000	SRP045605	SRS686635	403963400

## Sheet: Table S4
Supplementary Table S4. Process and results of genome assembly of the 'Shine Muscat' genome.
Step	Denovo MAGIC3			Proximo	Remove scaffolds <500bp from Hi-C Scaffolds
Sequence name and type	VSMph_r1.0 (Phased)	VSMuph_r1.0 (Unphased)	Unplaced in unphased anlaysis	HI-C Scaffold (Unphased)	VSMuph_r2.0. All Sequences	VSMuph_r2.0. chr01-19	VSMuph_r2.0. chr0_scaffold
Number of sequences	15650	8696	361173	8294	4595	19	4576
Total length (bp)	1004717561	490143216	175876486	490192218	488971633	462883708	26087925
Average length (bp)	64199.2	56364.2	486.959	59102	106414	2.43623e+07	5701.03
Max length (bp)	46730467	46538066	1499	35651461	35651361	35651361	5197903
Min length (bp)	1500	128	128	128	500	19281546	500
N50 length (bp)	4205710	13153933	593	23937629	23937529	23937529	135256
A	313029756	152980881	54608476	152954970	152692689	144915539	7777150
T	312705670	152804595	52884969	152830452	152362859	144639561	7723298
G	169858751	83509897	34148705	83561909	83221843	78580633	4641210
C	169829560	83449157	34194697	83397101	83249751	78622962	4626789
n	980000	494000	16000	543100	541200	290200	251000
N	38313824	16904686	23639	16904686	16903291	15834813	1068478
GC% (ATGC)	35.2	35.3	38.9	35.3	35.3	35.2	37.4

## Sheet: Table S5
Supplementary Table S5. Positions of the variants on the Hi-C scaffolds and the linkage map.
	Hi-C Scaffold		Linkage Map Genetic Position (cM)			VSMuph_r2.0
SNP ID	Scaffold ID	Physical Position (base)	Integrated	Akitsu 21	Hakunan'	Chromosome
PGA_scaffold8_30275	PGA_scaffold8	30275	0	0	0	chr01
PGA_scaffold8_30276	PGA_scaffold8	30276	0.91	0	1.84	chr01
PGA_scaffold8_84850	PGA_scaffold8	84850	8.73	16.46	2.3	chr01
PGA_scaffold8_84858	PGA_scaffold8	84858	8.73	16.46	2.3	chr01
PGA_scaffold8_85360	PGA_scaffold8	85360	8.73	16.46	2.3	chr01
PGA_scaffold8_105568	PGA_scaffold8	105568	8.73	16.46	2.3	chr01
PGA_scaffold8_124172	PGA_scaffold8	124172	8.73	16.46	2.3	chr01
PGA_scaffold8_124238	PGA_scaffold8	124238	8.73	16.46	2.3	chr01
PGA_scaffold8_125310	PGA_scaffold8	125310	9.42	16.46	3.67	chr01
PGA_scaffold8_169678	PGA_scaffold8	169678	9.87	16.46	4.59	chr01
PGA_scaffold8_169913	PGA_scaffold8	169913	9.87	16.46	4.59	chr01
PGA_scaffold8_169914	PGA_scaffold8	169914	9.87	16.46	4.59	chr01
PGA_scaffold8_173089	PGA_scaffold8	173089	9.87	16.46	4.59	chr01
PGA_scaffold8_173424	PGA_scaffold8	173424	9.87	16.46	4.59	chr01
PGA_scaffold8_173464	PGA_scaffold8	173464	9.87	16.46	4.59	chr01
PGA_scaffold8_198129	PGA_scaffold8	198129	9.87	16.46	4.59	chr01
PGA_scaffold8_198180	PGA_scaffold8	198180	9.87	16.46	4.59	chr01
PGA_scaffold8_201285	PGA_scaffold8	201285	9.87	16.46	4.59	chr01
PGA_scaffold8_212220	PGA_scaffold8	212220	9.87	16.46	4.59	chr01
PGA_scaffold8_212599	PGA_scaffold8	212599	9.87	16.46	4.59	chr01
PGA_scaffold8_212618	PGA_scaffold8	212618	9.87	16.46	4.59	chr01
PGA_scaffold8_212661	PGA_scaffold8	212661	9.87	16.46	4.59	chr01
PGA_scaffold8_212677	PGA_scaffold8	212677	9.87	16.46	4.59	chr01
PGA_scaffold8_212719	PGA_scaffold8	212719	9.87	16.46	4.59	chr01
PGA_scaffold8_212728	PGA_scaffold8	212728	9.87	16.46	4.59	chr01
PGA_scaffold8_212783	PGA_scaffold8	212783	9.87	16.46	4.59	chr01
PGA_scaffold8_212785	PGA_scaffold8	212785	9.87	16.46	4.59	chr01
PGA_scaffold8_213200	PGA_scaffold8	213200	9.87	16.46	4.59	chr01
PGA_scaffold8_216756	PGA_scaffold8	216756	9.87	16.46	4.59	chr01
PGA_scaffold8_321325	PGA_scaffold8	321325	9.87	16.46	4.59	chr01
PGA_scaffold8_342252	PGA_scaffold8	342252	10.33	16.92	5.04	chr01
PGA_scaffold8_342260	PGA_scaffold8	342260	10.33	16.92	5.04	chr01
PGA_scaffold8_342270	PGA_scaffold8	342270	10.33	16.92	5.04	chr01
PGA_scaffold8_356819	PGA_scaffold8	356819	10.33	16.92	5.04	chr01
PGA_scaffold8_356848	PGA_scaffold8	356848	10.33	16.92	5.04	chr01
PGA_scaffold8_356911	PGA_scaffold8	356911	10.33	16.92	5.04	chr01
PGA_scaffold8_357045	PGA_scaffold8	357045	10.33	16.92	5.04	chr01
PGA_scaffold8_357169	PGA_scaffold8	357169	10.33	16.92	5.04	chr01
PGA_scaffold8_464207	PGA_scaffold8	464207	10.33	16.92	5.04	chr01
PGA_scaffold8_534962	PGA_scaffold8	534962	10.55	17.37	5.04	chr01
PGA_scaffold8_534977	PGA_scaffold8	534977	10.55	17.37	5.04	chr01
PGA_scaffold8_535366	PGA_scaffold8	535366	10.55	17.37	5.04	chr01
PGA_scaffold8_535530	PGA_scaffold8	535530	10.55	17.37	5.04	chr01
PGA_scaffold8_535566	PGA_scaffold8	535566	10.55	17.37	5.04	chr01
PGA_scaffold8_610492	PGA_scaffold8	610492	11.47	18.29	5.96	chr01
PGA_scaffold8_610504	PGA_scaffold8	610504	11.47	18.29	5.96	chr01
PGA_scaffold8_610553	PGA_scaffold8	610553	11.47	18.29	5.96	chr01
PGA_scaffold8_650219	PGA_scaffold8	650219	11.47	18.29	5.96	chr01
PGA_scaffold8_668120	PGA_scaffold8	668120	11.47	18.29	5.96	chr01
PGA_scaffold8_683744	PGA_scaffold8	683744	11.47	18.29	5.96	chr01
PGA_scaffold8_695177	PGA_scaffold8	695177	11.47	18.29	5.96	chr01
PGA_scaffold8_791868	PGA_scaffold8	791868	11.47	18.29	5.96	chr01
PGA_scaffold8_791918	PGA_scaffold8	791918	11.47	18.29	5.96	chr01
PGA_scaffold8_795837	PGA_scaffold8	795837	11.69	18.74	5.96	chr01
PGA_scaffold8_820655	PGA_scaffold8	820655	11.69	18.74	5.96	chr01
PGA_scaffold8_861367	PGA_scaffold8	861367	11.69	18.74	5.96	chr01
PGA_scaffold8_880256	PGA_scaffold8	880256	11.69	18.74	5.96	chr01
PGA_scaffold8_880456	PGA_scaffold8	880456	11.69	18.74	5.96	chr01
PGA_scaffold8_880460	PGA_scaffold8	880460	11.69	18.74	5.96	chr01
PGA_scaffold8_880482	PGA_scaffold8	880482	11.69	18.74	5.96	chr01
PGA_scaffold8_880516	PGA_scaffold8	880516	12.15	18.74	6.87	chr01
PGA_scaffold8_998051	PGA_scaffold8	998051	12.15	18.74	6.87	chr01
PGA_scaffold8_998067	PGA_scaffold8	998067	12.15	18.74	6.87	chr01
PGA_scaffold8_1153854	PGA_scaffold8	1153854	12.37	19.19	6.87	chr01
PGA_scaffold8_1153965	PGA_scaffold8	1153965	12.37	19.19	6.87	chr01
PGA_scaffold8_1154116	PGA_scaffold8	1154116	12.37	19.19	6.87	chr01
PGA_scaffold8_1154119	PGA_scaffold8	1154119	12.37	19.19	6.87	chr01
PGA_scaffold8_1154134	PGA_scaffold8	1154134	12.37	19.19	6.87	chr01
PGA_scaffold8_1164974	PGA_scaffold8	1164974	12.37	19.19	6.87	chr01
PGA_scaffold8_1169043	PGA_scaffold8	1169043	12.37	19.19	6.87	chr01
PGA_scaffold8_1169089	PGA_scaffold8	1169089	12.37	19.19	6.87	chr01
PGA_scaffold8_1169116	PGA_scaffold8	1169116	12.37	19.19	6.87	chr01
PGA_scaffold8_1189953	PGA_scaffold8	1189953	12.37	19.19	6.87	chr01
PGA_scaffold8_1189959	PGA_scaffold8	1189959	12.37	19.19	6.87	chr01
PGA_scaffold8_1190021	PGA_scaffold8	1190021	12.37	19.19	6.87	chr01
PGA_scaffold8_1190341	PGA_scaffold8	1190341	12.37	19.19	6.87	chr01
PGA_scaffold8_1190360	PGA_scaffold8	1190360	12.37	19.19	6.87	chr01
PGA_scaffold8_1190802	PGA_scaffold8	1190802	12.37	19.19	6.87	chr01
PGA_scaffold8_1196024	PGA_scaffold8	1196024	12.37	19.19	6.87	chr01
PGA_scaffold8_1212580	PGA_scaffold8	1212580	12.6	19.19	7.32	chr01
PGA_scaffold8_1368463	PGA_scaffold8	1368463	12.6	19.19	7.32	chr01
PGA_scaffold8_1368678	PGA_scaffold8	1368678	12.6	19.19	7.32	chr01
PGA_scaffold8_1387435	PGA_scaffold8	1387435	12.6	19.19	7.32	chr01
PGA_scaffold8_1387447	PGA_scaffold8	1387447	12.6	19.19	7.32	chr01
PGA_scaffold8_1387478	PGA_scaffold8	1387478	12.6	19.19	7.32	chr01
PGA_scaffold8_1403220	PGA_scaffold8	1403220	12.83	19.65	7.32	chr01
PGA_scaffold8_1409378	PGA_scaffold8	1409378	12.83	19.65	7.32	chr01
PGA_scaffold8_1471217	PGA_scaffold8	1471217	13.28	20.1	7.78	chr01
PGA_scaffold8_1611538	PGA_scaffold8	1611538	13.74	20.1	8.69	chr01
PGA_scaffold8_1611547	PGA_scaffold8	1611547	13.74	20.1	8.69	chr01
PGA_scaffold8_1614625	PGA_scaffold8	1614625	13.74	20.1	8.69	chr01
PGA_scaffold8_1614651	PGA_scaffold8	1614651	13.74	20.1	8.69	chr01
PGA_scaffold8_1614690	PGA_scaffold8	1614690	13.74	20.1	8.69	chr01
PGA_scaffold8_1614730	PGA_scaffold8	1614730	13.74	20.1	8.69	chr01
PGA_scaffold8_1614756	PGA_scaffold8	1614756	13.74	20.1	8.69	chr01
PGA_scaffold8_1629556	PGA_scaffold8	1629556	13.74	20.1	8.69	chr01
PGA_scaffold8_1629790	PGA_scaffold8	1629790	13.74	20.1	8.69	chr01
PGA_scaffold8_1629814	PGA_scaffold8	1629814	13.74	20.1	8.69	chr01
PGA_scaffold8_1629831	PGA_scaffold8	1629831	13.74	20.1	8.69	chr01
PGA_scaffold8_1678224	PGA_scaffold8	1678224	13.74	20.1	8.69	chr01
PGA_scaffold8_1678613	PGA_scaffold8	1678613	13.74	20.1	8.69	chr01
PGA_scaffold8_1735893	PGA_scaffold8	1735893	13.74	20.1	8.69	chr01
PGA_scaffold8_1736727	PGA_scaffold8	1736727	13.74	20.1	8.69	chr01
PGA_scaffold8_1736798	PGA_scaffold8	1736798	13.74	20.1	8.69	chr01
PGA_scaffold8_1737346	PGA_scaffold8	1737346	13.74	20.1	8.69	chr01
PGA_scaffold8_1737355	PGA_scaffold8	1737355	13.74	20.1	8.69	chr01
PGA_scaffold8_1737884	PGA_scaffold8	1737884	13.74	20.1	8.69	chr01
PGA_scaffold8_1737922	PGA_scaffold8	1737922	13.74	20.1	8.69	chr01
PGA_scaffold8_1737975	PGA_scaffold8	1737975	13.74	20.1	8.69	chr01
PGA_scaffold8_1737976	PGA_scaffold8	1737976	13.74	20.1	8.69	chr01
PGA_scaffold8_1737983	PGA_scaffold8	1737983	13.96	20.56	8.69	chr01
PGA_scaffold8_1803486	PGA_scaffold8	1803486	13.96	20.56	8.69	chr01
PGA_scaffold8_1818938	PGA_scaffold8	1818938	13.96	20.56	8.69	chr01
PGA_scaffold8_1818961	PGA_scaffold8	1818961	13.96	20.56	8.69	chr01
PGA_scaffold8_1819214	PGA_scaffold8	1819214	13.96	20.56	8.69	chr01
PGA_scaffold8_1819966	PGA_scaffold8	1819966	13.96	20.56	8.69	chr01
PGA_scaffold8_1833268	PGA_scaffold8	1833268	14.88	20.56	10.53	chr01
PGA_scaffold8_1833289	PGA_scaffold8	1833289	14.88	20.56	10.53	chr01
PGA_scaffold8_1833290	PGA_scaffold8	1833290	14.88	20.56	10.53	chr01
PGA_scaffold8_1872077	PGA_scaffold8	1872077	14.88	20.56	10.53	chr01
PGA_scaffold8_1872099	PGA_scaffold8	1872099	14.88	20.56	10.53	chr01
PGA_scaffold8_1872142	PGA_scaffold8	1872142	14.88	20.56	10.53	chr01
PGA_scaffold8_1965155	PGA_scaffold8	1965155	14.88	20.56	10.53	chr01
PGA_scaffold8_1965172	PGA_scaffold8	1965172	14.88	20.56	10.53	chr01
PGA_scaffold8_1965465	PGA_scaffold8	1965465	14.88	20.56	10.53	chr01
PGA_scaffold8_1965510	PGA_scaffold8	1965510	14.88	20.56	10.53	chr01
PGA_scaffold8_1965524	PGA_scaffold8	1965524	14.88	20.56	10.53	chr01
PGA_scaffold8_1965527	PGA_scaffold8	1965527	14.88	20.56	10.53	chr01
PGA_scaffold8_1965548	PGA_scaffold8	1965548	14.88	20.56	10.53	chr01
PGA_scaffold8_1966010	PGA_scaffold8	1966010	14.88	20.56	10.53	chr01
PGA_scaffold8_1966031	PGA_scaffold8	1966031	14.88	20.56	10.53	chr01
PGA_scaffold8_1966091	PGA_scaffold8	1966091	14.88	20.56	10.53	chr01
PGA_scaffold8_1966119	PGA_scaffold8	1966119	14.88	20.56	10.53	chr01
PGA_scaffold8_1966141	PGA_scaffold8	1966141	14.88	20.56	10.53	chr01
PGA_scaffold8_1966250	PGA_scaffold8	1966250	14.88	20.56	10.53	chr01
PGA_scaffold8_1966357	PGA_scaffold8	1966357	14.88	20.56	10.53	chr01
PGA_scaffold8_1966766	PGA_scaffold8	1966766	14.88	20.56	10.53	chr01
PGA_scaffold8_2007055	PGA_scaffold8	2007055	14.88	20.56	10.53	chr01
PGA_scaffold8_2007212	PGA_scaffold8	2007212	14.88	20.56	10.53	chr01
PGA_scaffold8_2007217	PGA_scaffold8	2007217	15.1	20.56	10.99	chr01
PGA_scaffold8_2007238	PGA_scaffold8	2007238	15.1	20.56	10.99	chr01
PGA_scaffold8_2057415	PGA_scaffold8	2057415	15.33	21.01	10.99	chr01
PGA_scaffold8_2057416	PGA_scaffold8	2057416	15.33	21.01	10.99	chr01
PGA_scaffold8_2057779	PGA_scaffold8	2057779	15.33	21.01	10.99	chr01
PGA_scaffold8_2210916	PGA_scaffold8	2210916	15.56	21.01	11.44	chr01
PGA_scaffold8_2210953	PGA_scaffold8	2210953	15.56	21.01	11.44	chr01
PGA_scaffold8_2275688	PGA_scaffold8	2275688	15.56	21.01	11.44	chr01
PGA_scaffold8_2275709	PGA_scaffold8	2275709	15.56	21.01	11.44	chr01
PGA_scaffold8_2275987	PGA_scaffold8	2275987	15.56	21.01	11.44	chr01
PGA_scaffold8_2276249	PGA_scaffold8	2276249	15.56	21.01	11.44	chr01
PGA_scaffold8_2276568	PGA_scaffold8	2276568	15.56	21.01	11.44	chr01
PGA_scaffold8_2276575	PGA_scaffold8	2276575	15.56	21.01	11.44	chr01
PGA_scaffold8_2276600	PGA_scaffold8	2276600	15.56	21.01	11.44	chr01
PGA_scaffold8_2648178	PGA_scaffold8	2648178	15.56	21.01	11.44	chr01
PGA_scaffold8_2648186	PGA_scaffold8	2648186	15.78	21.47	11.44	chr01
PGA_scaffold8_2818947	PGA_scaffold8	2818947	16.01	21.47	11.9	chr01
PGA_scaffold8_2818970	PGA_scaffold8	2818970	16.01	21.47	11.9	chr01
PGA_scaffold8_2818981	PGA_scaffold8	2818981	16.01	21.47	11.9	chr01
PGA_scaffold8_2819010	PGA_scaffold8	2819010	16.24	21.92	11.9	chr01
PGA_scaffold8_2819024	PGA_scaffold8	2819024	16.24	21.92	11.9	chr01
PGA_scaffold8_2819264	PGA_scaffold8	2819264	16.24	21.92	11.9	chr01
PGA_scaffold8_2819266	PGA_scaffold8	2819266	16.24	21.92	11.9	chr01
PGA_scaffold8_2819268	PGA_scaffold8	2819268	16.24	21.92	11.9	chr01
PGA_scaffold8_2820123	PGA_scaffold8	2820123	16.24	21.92	11.9	chr01
PGA_scaffold8_2833729	PGA_scaffold8	2833729	16.24	21.92	11.9	chr01
PGA_scaffold8_2833753	PGA_scaffold8	2833753	16.24	21.92	11.9	chr01
PGA_scaffold8_2834330	PGA_scaffold8	2834330	16.24	21.92	11.9	chr01
PGA_scaffold8_2834334	PGA_scaffold8	2834334	16.24	21.92	11.9	chr01
PGA_scaffold8_2834453	PGA_scaffold8	2834453	16.46	21.92	12.35	chr01
PGA_scaffold8_2834463	PGA_scaffold8	2834463	16.46	21.92	12.35	chr01
PGA_scaffold8_2882248	PGA_scaffold8	2882248	16.46	21.92	12.35	chr01
PGA_scaffold8_2882269	PGA_scaffold8	2882269	16.46	21.92	12.35	chr01
PGA_scaffold8_2882589	PGA_scaffold8	2882589	16.46	21.92	12.35	chr01
PGA_scaffold8_2882603	PGA_scaffold8	2882603	16.46	21.92	12.35	chr01
PGA_scaffold8_2882633	PGA_scaffold8	2882633	16.46	21.92	12.35	chr01
PGA_scaffold8_2896662	PGA_scaffold8	2896662	16.46	21.92	12.35	chr01
PGA_scaffold8_2948878	PGA_scaffold8	2948878	16.46	21.92	12.35	chr01
PGA_scaffold8_2948929	PGA_scaffold8	2948929	16.46	21.92	12.35	chr01
PGA_scaffold8_2949033	PGA_scaffold8	2949033	16.46	21.92	12.35	chr01
PGA_scaffold8_2949413	PGA_scaffold8	2949413	16.46	21.92	12.35	chr01
PGA_scaffold8_2949571	PGA_scaffold8	2949571	16.46	21.92	12.35	chr01
PGA_scaffold8_2949789	PGA_scaffold8	2949789	16.46	21.92	12.35	chr01
PGA_scaffold8_2958963	PGA_scaffold8	2958963	16.92	21.92	13.27	chr01
PGA_scaffold8_3024826	PGA_scaffold8	3024826	16.92	21.92	13.27	chr01
PGA_scaffold8_3025035	PGA_scaffold8	3025035	16.92	21.92	13.27	chr01
PGA_scaffold8_3076262	PGA_scaffold8	3076262	17.15	22.38	13.27	chr01
PGA_scaffold8_3076393	PGA_scaffold8	3076393	17.15	22.38	13.27	chr01
PGA_scaffold8_3076407	PGA_scaffold8	3076407	17.15	22.38	13.27	chr01
PGA_scaffold8_3076436	PGA_scaffold8	3076436	17.15	22.38	13.27	chr01
PGA_scaffold8_3076471	PGA_scaffold8	3076471	17.15	22.38	13.27	chr01
PGA_scaffold8_3137052	PGA_scaffold8	3137052	17.37	22.83	13.27	chr01
PGA_scaffold8_3137062	PGA_scaffold8	3137062	17.37	22.83	13.27	chr01
PGA_scaffold8_3137081	PGA_scaffold8	3137081	17.37	22.83	13.27	chr01
PGA_scaffold8_3137242	PGA_scaffold8	3137242	17.37	22.83	13.27	chr01
PGA_scaffold8_3151582	PGA_scaffold8	3151582	17.6	23.29	13.27	chr01
PGA_scaffold8_3151596	PGA_scaffold8	3151596	17.6	23.29	13.27	chr01
PGA_scaffold8_3151901	PGA_scaffold8	3151901	17.6	23.29	13.27	chr01
PGA_scaffold8_3151951	PGA_scaffold8	3151951	17.6	23.29	13.27	chr01
PGA_scaffold8_3154403	PGA_scaffold8	3154403	17.6	23.29	13.27	chr01
PGA_scaffold8_3170054	PGA_scaffold8	3170054	17.6	23.29	13.27	chr01
PGA_scaffold8_3171637	PGA_scaffold8	3171637	17.6	23.29	13.27	chr01
PGA_scaffold8_3213918	PGA_scaffold8	3213918	17.6	23.29	13.27	chr01
PGA_scaffold8_3266253	PGA_scaffold8	3266253	17.6	23.29	13.27	chr01
PGA_scaffold8_3266304	PGA_scaffold8	3266304	17.6	23.29	13.27	chr01
PGA_scaffold8_3348728	PGA_scaffold8	3348728	17.6	23.29	13.27	chr01
PGA_scaffold8_3348740	PGA_scaffold8	3348740	17.6	23.29	13.27	chr01
PGA_scaffold8_3507724	PGA_scaffold8	3507724	17.6	23.29	13.27	chr01
PGA_scaffold8_3507737	PGA_scaffold8	3507737	17.6	23.29	13.27	chr01
PGA_scaffold8_3507755	PGA_scaffold8	3507755	17.6	23.29	13.27	chr01
PGA_scaffold8_3507757	PGA_scaffold8	3507757	17.6	23.29	13.27	chr01
PGA_scaffold8_3520309	PGA_scaffold8	3520309	20.87	23.29	20.04	chr01
PGA_scaffold8_3520654	PGA_scaffold8	3520654	20.87	23.29	20.04	chr01
PGA_scaffold8_3553936	PGA_scaffold8	3553936	20.87	23.29	20.04	chr01
PGA_scaffold8_3553959	PGA_scaffold8	3553959	22.25	23.29	22.83	chr01
PGA_scaffold8_3553972	PGA_scaffold8	3553972	22.25	23.29	22.83	chr01
PGA_scaffold8_3553976	PGA_scaffold8	3553976	22.25	23.29	22.83	chr01
PGA_scaffold8_3554264	PGA_scaffold8	3554264	22.25	23.29	22.83	chr01
PGA_scaffold8_3554268	PGA_scaffold8	3554268	22.25	23.29	22.83	chr01
PGA_scaffold8_3554331	PGA_scaffold8	3554331	22.25	23.29	22.83	chr01
PGA_scaffold8_3592309	PGA_scaffold8	3592309	22.47	23.74	22.83	chr01
PGA_scaffold8_3592325	PGA_scaffold8	3592325	22.47	23.74	22.83	chr01
PGA_scaffold8_3607028	PGA_scaffold8	3607028	22.47	23.74	22.83	chr01
PGA_scaffold8_3607220	PGA_scaffold8	3607220	22.47	23.74	22.83	chr01
PGA_scaffold8_3607242	PGA_scaffold8	3607242	22.47	23.74	22.83	chr01
PGA_scaffold8_3619439	PGA_scaffold8	3619439	22.47	23.74	22.83	chr01
PGA_scaffold8_3682451	PGA_scaffold8	3682451	22.47	23.74	22.83	chr01
PGA_scaffold8_3686382	PGA_scaffold8	3686382	22.47	23.74	22.83	chr01
PGA_scaffold8_3691304	PGA_scaffold8	3691304	22.47	23.74	22.83	chr01
PGA_scaffold8_3748144	PGA_scaffold8	3748144	22.93	24.65	22.83	chr01
PGA_scaffold8_3748147	PGA_scaffold8	3748147	22.93	24.65	22.83	chr01
PGA_scaffold8_3762520	PGA_scaffold8	3762520	22.93	24.65	22.83	chr01
PGA_scaffold8_3762521	PGA_scaffold8	3762521	22.93	24.65	22.83	chr01
PGA_scaffold8_3825307	PGA_scaffold8	3825307	22.93	24.65	22.83	chr01
PGA_scaffold8_3825311	PGA_scaffold8	3825311	22.93	24.65	22.83	chr01
PGA_scaffold8_3825500	PGA_scaffold8	3825500	22.93	24.65	22.83	chr01
PGA_scaffold8_3983435	PGA_scaffold8	3983435	22.93	24.65	22.83	chr01
PGA_scaffold8_3983439	PGA_scaffold8	3983439	22.93	24.65	22.83	chr01
PGA_scaffold8_3983576	PGA_scaffold8	3983576	22.93	24.65	22.83	chr01
PGA_scaffold8_4069277	PGA_scaffold8	4069277	22.93	24.65	22.83	chr01
PGA_scaffold8_4069316	PGA_scaffold8	4069316	22.93	24.65	22.83	chr01
PGA_scaffold8_4291178	PGA_scaffold8	4291178	22.93	24.65	22.83	chr01
PGA_scaffold8_4291579	PGA_scaffold8	4291579	22.93	24.65	22.83	chr01
PGA_scaffold8_4302254	PGA_scaffold8	4302254	22.93	24.65	22.83	chr01
PGA_scaffold8_4302267	PGA_scaffold8	4302267	22.93	24.65	22.83	chr01
PGA_scaffold8_4324970	PGA_scaffold8	4324970	22.93	24.65	22.83	chr01
PGA_scaffold8_4328861	PGA_scaffold8	4328861	22.93	24.65	22.83	chr01
PGA_scaffold8_4463806	PGA_scaffold8	4463806	22.93	24.65	22.83	chr01
PGA_scaffold8_4463875	PGA_scaffold8	4463875	22.93	24.65	22.83	chr01
PGA_scaffold8_4463892	PGA_scaffold8	4463892	22.93	24.65	22.83	chr01
PGA_scaffold8_4499569	PGA_scaffold8	4499569	22.93	24.65	22.83	chr01
PGA_scaffold8_4506170	PGA_scaffold8	4506170	22.93	24.65	22.83	chr01
PGA_scaffold8_4537997	PGA_scaffold8	4537997	23.84	24.65	24.67	chr01
PGA_scaffold8_4538006	PGA_scaffold8	4538006	23.84	24.65	24.67	chr01
PGA_scaffold8_4594925	PGA_scaffold8	4594925	23.84	24.65	24.67	chr01
PGA_scaffold8_4658147	PGA_scaffold8	4658147	23.84	24.65	24.67	chr01
PGA_scaffold8_4658175	PGA_scaffold8	4658175	23.84	24.65	24.67	chr01
PGA_scaffold8_4658177	PGA_scaffold8	4658177	23.84	24.65	24.67	chr01
PGA_scaffold8_4658589	PGA_scaffold8	4658589	23.84	24.65	24.67	chr01
PGA_scaffold8_4660239	PGA_scaffold8	4660239	23.84	24.65	24.67	chr01
PGA_scaffold8_4660244	PGA_scaffold8	4660244	23.84	24.65	24.67	chr01
PGA_scaffold8_4660245	PGA_scaffold8	4660245	23.84	24.65	24.67	chr01
PGA_scaffold8_4660246	PGA_scaffold8	4660246	23.84	24.65	24.67	chr01
PGA_scaffold8_4660247	PGA_scaffold8	4660247	23.84	24.65	24.67	chr01
PGA_scaffold8_4660248	PGA_scaffold8	4660248	23.84	24.65	24.67	chr01
PGA_scaffold8_4660249	PGA_scaffold8	4660249	23.84	24.65	24.67	chr01
PGA_scaffold8_4660257	PGA_scaffold8	4660257	23.84	24.65	24.67	chr01
PGA_scaffold8_4660575	PGA_scaffold8	4660575	23.84	24.65	24.67	chr01
PGA_scaffold8_4660600	PGA_scaffold8	4660600	23.84	24.65	24.67	chr01
PGA_scaffold8_4660635	PGA_scaffold8	4660635	23.84	24.65	24.67	chr01
PGA_scaffold8_4682869	PGA_scaffold8	4682869	25.45	24.65	27.95	chr01
PGA_scaffold8_4682873	PGA_scaffold8	4682873	25.45	24.65	27.95	chr01
PGA_scaffold8_4682925	PGA_scaffold8	4682925	25.45	24.65	27.95	chr01
PGA_scaffold8_4683091	PGA_scaffold8	4683091	25.45	24.65	27.95	chr01
PGA_scaffold8_4791122	PGA_scaffold8	4791122	25.45	24.65	27.95	chr01
PGA_scaffold8_4791206	PGA_scaffold8	4791206	25.45	24.65	27.95	chr01
PGA_scaffold8_5096475	PGA_scaffold8	5096475	25.45	24.65	27.95	chr01
PGA_scaffold8_5096539	PGA_scaffold8	5096539	25.45	24.65	27.95	chr01
PGA_scaffold8_5096549	PGA_scaffold8	5096549	25.45	24.65	27.95	chr01
PGA_scaffold8_5096678	PGA_scaffold8	5096678	25.45	24.65	27.95	chr01
PGA_scaffold8_5139628	PGA_scaffold8	5139628	25.45	24.65	27.95	chr01
PGA_scaffold8_5139737	PGA_scaffold8	5139737	25.45	24.65	27.95	chr01
PGA_scaffold8_5436195	PGA_scaffold8	5436195	25.45	24.65	27.95	chr01
PGA_scaffold8_5436221	PGA_scaffold8	5436221	25.45	24.65	27.95	chr01
PGA_scaffold8_5467335	PGA_scaffold8	5467335	25.45	24.65	27.95	chr01
PGA_scaffold8_5467410	PGA_scaffold8	5467410	25.45	24.65	27.95	chr01
PGA_scaffold8_5571341	PGA_scaffold8	5571341	25.68	24.65	28.4	chr01
PGA_scaffold8_5670562	PGA_scaffold8	5670562	25.68	24.65	28.4	chr01
PGA_scaffold8_5670673	PGA_scaffold8	5670673	25.68	24.65	28.4	chr01
PGA_scaffold8_5705669	PGA_scaffold8	5705669	25.91	24.65	28.86	chr01
PGA_scaffold8_5903185	PGA_scaffold8	5903185	25.91	24.65	28.86	chr01
PGA_scaffold8_6104987	PGA_scaffold8	6104987	25.91	24.65	28.86	chr01
PGA_scaffold8_6105052	PGA_scaffold8	6105052	25.91	24.65	28.86	chr01
PGA_scaffold8_6107262	PGA_scaffold8	6107262	25.91	24.65	28.86	chr01
PGA_scaffold8_6107337	PGA_scaffold8	6107337	25.91	24.65	28.86	chr01
PGA_scaffold8_6107773	PGA_scaffold8	6107773	25.91	24.65	28.86	chr01
PGA_scaffold8_6478644	PGA_scaffold8	6478644	25.91	24.65	28.86	chr01
PGA_scaffold8_6478803	PGA_scaffold8	6478803	25.91	24.65	28.86	chr01
PGA_scaffold8_6478815	PGA_scaffold8	6478815	25.91	24.65	28.86	chr01
PGA_scaffold8_6478816	PGA_scaffold8	6478816	25.91	24.65	28.86	chr01
PGA_scaffold8_6478831	PGA_scaffold8	6478831	25.91	24.65	28.86	chr01
PGA_scaffold8_6596182	PGA_scaffold8	6596182	25.91	24.65	28.86	chr01
PGA_scaffold8_6596395	PGA_scaffold8	6596395	25.91	24.65	28.86	chr01
PGA_scaffold8_6964110	PGA_scaffold8	6964110	25.91	24.65	28.86	chr01
PGA_scaffold8_6964168	PGA_scaffold8	6964168	25.91	24.65	28.86	chr01
PGA_scaffold8_7079487	PGA_scaffold8	7079487	25.91	24.65	28.86	chr01
PGA_scaffold8_7079611	PGA_scaffold8	7079611	25.91	24.65	28.86	chr01
PGA_scaffold8_7151033	PGA_scaffold8	7151033	25.91	24.65	28.86	chr01
PGA_scaffold8_7154977	PGA_scaffold8	7154977	25.91	24.65	28.86	chr01
PGA_scaffold8_7154987	PGA_scaffold8	7154987	25.91	24.65	28.86	chr01
PGA_scaffold8_7226831	PGA_scaffold8	7226831	25.91	24.65	28.86	chr01
PGA_scaffold8_7226862	PGA_scaffold8	7226862	25.91	24.65	28.86	chr01
PGA_scaffold8_7283177	PGA_scaffold8	7283177	25.91	24.65	28.86	chr01
PGA_scaffold8_7283197	PGA_scaffold8	7283197	25.91	24.65	28.86	chr01
PGA_scaffold8_7283404	PGA_scaffold8	7283404	25.91	24.65	28.86	chr01
PGA_scaffold8_7283445	PGA_scaffold8	7283445	25.91	24.65	28.86	chr01
PGA_scaffold8_7306364	PGA_scaffold8	7306364	25.91	24.65	28.86	chr01
PGA_scaffold8_7306972	PGA_scaffold8	7306972	25.91	24.65	28.86	chr01
PGA_scaffold8_7306987	PGA_scaffold8	7306987	25.91	24.65	28.86	chr01
PGA_scaffold8_7307544	PGA_scaffold8	7307544	25.91	24.65	28.86	chr01
PGA_scaffold8_7307631	PGA_scaffold8	7307631	25.91	24.65	28.86	chr01
PGA_scaffold8_7307691	PGA_scaffold8	7307691	25.91	24.65	28.86	chr01
PGA_scaffold8_7399817	PGA_scaffold8	7399817	25.91	24.65	28.86	chr01
PGA_scaffold8_7517173	PGA_scaffold8	7517173	25.91	24.65	28.86	chr01
PGA_scaffold8_7517557	PGA_scaffold8	7517557	26.13	24.65	29.31	chr01
PGA_scaffold8_7517573	PGA_scaffold8	7517573	26.13	24.65	29.31	chr01
PGA_scaffold8_7517580	PGA_scaffold8	7517580	26.13	24.65	29.31	chr01
PGA_scaffold8_7617417	PGA_scaffold8	7617417	26.13	24.65	29.31	chr01
PGA_scaffold8_7617495	PGA_scaffold8	7617495	26.13	24.65	29.31	chr01
PGA_scaffold8_7748485	PGA_scaffold8	7748485	26.13	24.65	29.31	chr01
PGA_scaffold8_7748643	PGA_scaffold8	7748643	26.13	24.65	29.31	chr01
PGA_scaffold8_7752100	PGA_scaffold8	7752100	26.13	24.65	29.31	chr01
PGA_scaffold8_7776191	PGA_scaffold8	7776191	26.13	24.65	29.31	chr01
PGA_scaffold8_7776219	PGA_scaffold8	7776219	26.13	24.65	29.31	chr01
PGA_scaffold8_7776258	PGA_scaffold8	7776258	26.13	24.65	29.31	chr01
PGA_scaffold8_7777247	PGA_scaffold8	7777247	26.13	24.65	29.31	chr01
PGA_scaffold8_7777871	PGA_scaffold8	7777871	26.13	24.65	29.31	chr01
PGA_scaffold8_7777980	PGA_scaffold8	7777980	26.13	24.65	29.31	chr01
PGA_scaffold8_8259731	PGA_scaffold8	8259731	26.13	24.65	29.31	chr01
PGA_scaffold8_8259732	PGA_scaffold8	8259732	26.13	24.65	29.31	chr01
PGA_scaffold8_8259778	PGA_scaffold8	8259778	26.13	24.65	29.31	chr01
PGA_scaffold8_8259809	PGA_scaffold8	8259809	26.13	24.65	29.31	chr01
PGA_scaffold8_8260032	PGA_scaffold8	8260032	26.13	24.65	29.31	chr01
PGA_scaffold8_8260038	PGA_scaffold8	8260038	26.13	24.65	29.31	chr01
PGA_scaffold8_8451965	PGA_scaffold8	8451965	26.13	24.65	29.31	chr01
PGA_scaffold8_8452156	PGA_scaffold8	8452156	26.13	24.65	29.31	chr01
PGA_scaffold8_8452350	PGA_scaffold8	8452350	26.13	24.65	29.31	chr01
PGA_scaffold8_8452353	PGA_scaffold8	8452353	26.13	24.65	29.31	chr01
PGA_scaffold8_10096144	PGA_scaffold8	10096144	26.13	24.65	29.31	chr01
PGA_scaffold8_10101538	PGA_scaffold8	10101538	26.13	24.65	29.31	chr01
PGA_scaffold8_10101544	PGA_scaffold8	10101544	26.13	24.65	29.31	chr01
PGA_scaffold8_10101589	PGA_scaffold8	10101589	26.13	24.65	29.31	chr01
PGA_scaffold8_10308309	PGA_scaffold8	10308309	26.13	24.65	29.31	chr01
PGA_scaffold8_10308351	PGA_scaffold8	10308351	26.13	24.65	29.31	chr01
PGA_scaffold8_10308375	PGA_scaffold8	10308375	26.13	24.65	29.31	chr01
PGA_scaffold8_10319986	PGA_scaffold8	10319986	26.13	24.65	29.31	chr01
PGA_scaffold8_10492336	PGA_scaffold8	10492336	26.36	25.11	29.31	chr01
PGA_scaffold8_10492350	PGA_scaffold8	10492350	26.36	25.11	29.31	chr01
PGA_scaffold8_10492682	PGA_scaffold8	10492682	26.36	25.11	29.31	chr01
PGA_scaffold8_10492732	PGA_scaffold8	10492732	26.36	25.11	29.31	chr01
PGA_scaffold8_10845783	PGA_scaffold8	10845783	26.59	25.56	29.31	chr01
PGA_scaffold8_11111928	PGA_scaffold8	11111928	26.59	25.56	29.31	chr01
PGA_scaffold8_11112156	PGA_scaffold8	11112156	26.59	25.56	29.31	chr01
PGA_scaffold8_11112178	PGA_scaffold8	11112178	26.59	25.56	29.31	chr01
PGA_scaffold8_11112510	PGA_scaffold8	11112510	26.59	25.56	29.31	chr01
PGA_scaffold8_11112573	PGA_scaffold8	11112573	26.59	25.56	29.31	chr01
PGA_scaffold8_11115561	PGA_scaffold8	11115561	26.59	25.56	29.31	chr01
PGA_scaffold8_11190838	PGA_scaffold8	11190838	26.59	25.56	29.31	chr01
PGA_scaffold8_11191391	PGA_scaffold8	11191391	26.59	25.56	29.31	chr01
PGA_scaffold8_11277746	PGA_scaffold8	11277746	26.59	25.56	29.31	chr01
PGA_scaffold8_11277750	PGA_scaffold8	11277750	26.59	25.56	29.31	chr01
PGA_scaffold8_11281398	PGA_scaffold8	11281398	26.59	25.56	29.31	chr01
PGA_scaffold8_11281443	PGA_scaffold8	11281443	26.59	25.56	29.31	chr01
PGA_scaffold8_11281575	PGA_scaffold8	11281575	26.59	25.56	29.31	chr01
PGA_scaffold8_11281578	PGA_scaffold8	11281578	26.59	25.56	29.31	chr01
PGA_scaffold8_11281581	PGA_scaffold8	11281581	26.59	25.56	29.31	chr01
PGA_scaffold8_11281588	PGA_scaffold8	11281588	26.59	25.56	29.31	chr01
PGA_scaffold8_11281595	PGA_scaffold8	11281595	26.59	25.56	29.31	chr01
PGA_scaffold8_11281642	PGA_scaffold8	11281642	26.59	25.56	29.31	chr01
PGA_scaffold8_11641263	PGA_scaffold8	11641263	27.27	26.94	29.31	chr01
PGA_scaffold8_11641293	PGA_scaffold8	11641293	27.27	26.94	29.31	chr01
PGA_scaffold8_11641378	PGA_scaffold8	11641378	27.27	26.94	29.31	chr01
PGA_scaffold8_11641427	PGA_scaffold8	11641427	27.27	26.94	29.31	chr01
PGA_scaffold8_11641453	PGA_scaffold8	11641453	27.27	26.94	29.31	chr01
PGA_scaffold8_11845703	PGA_scaffold8	11845703	27.27	26.94	29.31	chr01
PGA_scaffold8_11845978	PGA_scaffold8	11845978	27.27	26.94	29.31	chr01
PGA_scaffold8_11845990	PGA_scaffold8	11845990	27.27	26.94	29.31	chr01
PGA_scaffold8_11846010	PGA_scaffold8	11846010	27.27	26.94	29.31	chr01
PGA_scaffold8_11846036	PGA_scaffold8	11846036	27.27	26.94	29.31	chr01
PGA_scaffold8_11846040	PGA_scaffold8	11846040	27.27	26.94	29.31	chr01
PGA_scaffold8_12119961	PGA_scaffold8	12119961	27.5	27.39	29.31	chr01
PGA_scaffold8_12120146	PGA_scaffold8	12120146	27.5	27.39	29.31	chr01
PGA_scaffold8_12125979	PGA_scaffold8	12125979	27.5	27.39	29.31	chr01
PGA_scaffold8_12159482	PGA_scaffold8	12159482	27.5	27.39	29.31	chr01
PGA_scaffold8_12159525	PGA_scaffold8	12159525	27.5	27.39	29.31	chr01
PGA_scaffold8_12159722	PGA_scaffold8	12159722	27.5	27.39	29.31	chr01
PGA_scaffold8_12159751	PGA_scaffold8	12159751	27.5	27.39	29.31	chr01
PGA_scaffold8_12159756	PGA_scaffold8	12159756	27.5	27.39	29.31	chr01
PGA_scaffold8_12159787	PGA_scaffold8	12159787	27.5	27.39	29.31	chr01
PGA_scaffold8_12159807	PGA_scaffold8	12159807	27.5	27.39	29.31	chr01
PGA_scaffold8_12159808	PGA_scaffold8	12159808	27.5	27.39	29.31	chr01
PGA_scaffold8_12162890	PGA_scaffold8	12162890	27.5	27.39	29.31	chr01
PGA_scaffold8_12162944	PGA_scaffold8	12162944	27.5	27.39	29.31	chr01
PGA_scaffold8_12204296	PGA_scaffold8	12204296	27.5	27.39	29.31	chr01
PGA_scaffold8_12204304	PGA_scaffold8	12204304	27.5	27.39	29.31	chr01
PGA_scaffold8_12204370	PGA_scaffold8	12204370	27.5	27.39	29.31	chr01
PGA_scaffold8_12204390	PGA_scaffold8	12204390	27.5	27.39	29.31	chr01
PGA_scaffold8_12204412	PGA_scaffold8	12204412	27.5	27.39	29.31	chr01
PGA_scaffold8_12204444	PGA_scaffold8	12204444	27.5	27.39	29.31	chr01
PGA_scaffold8_12228560	PGA_scaffold8	12228560	27.5	27.39	29.31	chr01
PGA_scaffold8_12228572	PGA_scaffold8	12228572	27.5	27.39	29.31	chr01
PGA_scaffold8_12228642	PGA_scaffold8	12228642	27.5	27.39	29.31	chr01
PGA_scaffold8_12278115	PGA_scaffold8	12278115	27.5	27.39	29.31	chr01
PGA_scaffold8_12278240	PGA_scaffold8	12278240	27.5	27.39	29.31	chr01
PGA_scaffold8_12280275	PGA_scaffold8	12280275	27.5	27.39	29.31	chr01
PGA_scaffold8_12280496	PGA_scaffold8	12280496	27.5	27.39	29.31	chr01
PGA_scaffold8_12350223	PGA_scaffold8	12350223	27.5	27.39	29.31	chr01
PGA_scaffold8_12350254	PGA_scaffold8	12350254	27.5	27.39	29.31	chr01
PGA_scaffold8_12465172	PGA_scaffold8	12465172	27.5	27.39	29.31	chr01
PGA_scaffold8_12465237	PGA_scaffold8	12465237	27.5	27.39	29.31	chr01
PGA_scaffold8_12484053	PGA_scaffold8	12484053	27.5	27.39	29.31	chr01
PGA_scaffold8_12484585	PGA_scaffold8	12484585	27.5	27.39	29.31	chr01
PGA_scaffold8_12742147	PGA_scaffold8	12742147	27.5	27.39	29.31	chr01
PGA_scaffold8_12742210	PGA_scaffold8	12742210	27.5	27.39	29.31	chr01
PGA_scaffold8_12742221	PGA_scaffold8	12742221	27.5	27.39	29.31	chr01
PGA_scaffold8_12793522	PGA_scaffold8	12793522	27.72	27.85	29.31	chr01
PGA_scaffold8_12793556	PGA_scaffold8	12793556	27.72	27.85	29.31	chr01
PGA_scaffold8_12793580	PGA_scaffold8	12793580	27.72	27.85	29.31	chr01
PGA_scaffold8_12864645	PGA_scaffold8	12864645	27.72	27.85	29.31	chr01
PGA_scaffold8_12864646	PGA_scaffold8	12864646	27.72	27.85	29.31	chr01
PGA_scaffold8_12866097	PGA_scaffold8	12866097	27.72	27.85	29.31	chr01
PGA_scaffold8_12866120	PGA_scaffold8	12866120	27.72	27.85	29.31	chr01
PGA_scaffold8_12937703	PGA_scaffold8	12937703	27.72	27.85	29.31	chr01
PGA_scaffold8_12937713	PGA_scaffold8	12937713	27.72	27.85	29.31	chr01
PGA_scaffold8_12937844	PGA_scaffold8	12937844	27.72	27.85	29.31	chr01
PGA_scaffold8_12937849	PGA_scaffold8	12937849	27.72	27.85	29.31	chr01
PGA_scaffold8_12937891	PGA_scaffold8	12937891	27.72	27.85	29.31	chr01
PGA_scaffold8_13036661	PGA_scaffold8	13036661	27.72	27.85	29.31	chr01
PGA_scaffold8_13172177	PGA_scaffold8	13172177	27.72	27.85	29.31	chr01
PGA_scaffold8_13172205	PGA_scaffold8	13172205	27.72	27.85	29.31	chr01
PGA_scaffold8_13172232	PGA_scaffold8	13172232	27.72	27.85	29.31	chr01
PGA_scaffold8_13172236	PGA_scaffold8	13172236	27.72	27.85	29.31	chr01
PGA_scaffold8_13257756	PGA_scaffold8	13257756	27.72	27.85	29.31	chr01
PGA_scaffold8_13257782	PGA_scaffold8	13257782	27.72	27.85	29.31	chr01
PGA_scaffold8_13257791	PGA_scaffold8	13257791	27.72	27.85	29.31	chr01
PGA_scaffold8_13258028	PGA_scaffold8	13258028	27.72	27.85	29.31	chr01
PGA_scaffold8_13277579	PGA_scaffold8	13277579	27.72	27.85	29.31	chr01
PGA_scaffold8_13416362	PGA_scaffold8	13416362	27.72	27.85	29.31	chr01
PGA_scaffold8_13416408	PGA_scaffold8	13416408	27.72	27.85	29.31	chr01
PGA_scaffold8_13529598	PGA_scaffold8	13529598	27.72	27.85	29.31	chr01
PGA_scaffold8_13529601	PGA_scaffold8	13529601	27.72	27.85	29.31	chr01
PGA_scaffold8_13583283	PGA_scaffold8	13583283	27.95	27.85	29.76	chr01
PGA_scaffold8_13583329	PGA_scaffold8	13583329	27.95	27.85	29.76	chr01
PGA_scaffold8_13668431	PGA_scaffold8	13668431	28.18	27.85	30.22	chr01
PGA_scaffold8_13668438	PGA_scaffold8	13668438	28.18	27.85	30.22	chr01
PGA_scaffold8_13688089	PGA_scaffold8	13688089	28.4	27.85	30.67	chr01
PGA_scaffold8_13688266	PGA_scaffold8	13688266	28.4	27.85	30.67	chr01
PGA_scaffold8_13712457	PGA_scaffold8	13712457	28.4	27.85	30.67	chr01
PGA_scaffold8_13712471	PGA_scaffold8	13712471	28.4	27.85	30.67	chr01
PGA_scaffold8_13712530	PGA_scaffold8	13712530	28.4	27.85	30.67	chr01
PGA_scaffold8_13712738	PGA_scaffold8	13712738	28.4	27.85	30.67	chr01
PGA_scaffold8_13816365	PGA_scaffold8	13816365	28.63	28.3	30.67	chr01
PGA_scaffold8_13816797	PGA_scaffold8	13816797	28.63	28.3	30.67	chr01
PGA_scaffold8_13837203	PGA_scaffold8	13837203	28.63	28.3	30.67	chr01
PGA_scaffold8_13837224	PGA_scaffold8	13837224	28.63	28.3	30.67	chr01
PGA_scaffold8_13837235	PGA_scaffold8	13837235	28.63	28.3	30.67	chr01
PGA_scaffold8_13855368	PGA_scaffold8	13855368	28.63	28.3	30.67	chr01
PGA_scaffold8_13855400	PGA_scaffold8	13855400	28.63	28.3	30.67	chr01
PGA_scaffold8_13951459	PGA_scaffold8	13951459	28.86	28.3	31.13	chr01
PGA_scaffold8_13951705	PGA_scaffold8	13951705	28.86	28.3	31.13	chr01
PGA_scaffold8_13951743	PGA_scaffold8	13951743	28.86	28.3	31.13	chr01
PGA_scaffold8_13968802	PGA_scaffold8	13968802	28.86	28.3	31.13	chr01
PGA_scaffold8_13968925	PGA_scaffold8	13968925	28.86	28.3	31.13	chr01
PGA_scaffold8_13968955	PGA_scaffold8	13968955	28.86	28.3	31.13	chr01
PGA_scaffold8_13968982	PGA_scaffold8	13968982	28.86	28.3	31.13	chr01
PGA_scaffold8_13968997	PGA_scaffold8	13968997	28.86	28.3	31.13	chr01
PGA_scaffold8_13969094	PGA_scaffold8	13969094	28.86	28.3	31.13	chr01
PGA_scaffold8_13969406	PGA_scaffold8	13969406	28.86	28.3	31.13	chr01
PGA_scaffold8_13969411	PGA_scaffold8	13969411	28.86	28.3	31.13	chr01
PGA_scaffold8_14053245	PGA_scaffold8	14053245	29.31	29.22	31.13	chr01
PGA_scaffold8_14053542	PGA_scaffold8	14053542	29.31	29.22	31.13	chr01
PGA_scaffold8_14069968	PGA_scaffold8	14069968	30.22	29.22	32.97	chr01
PGA_scaffold8_14070008	PGA_scaffold8	14070008	30.22	29.22	32.97	chr01
PGA_scaffold8_14070017	PGA_scaffold8	14070017	30.22	29.22	32.97	chr01
PGA_scaffold8_14173539	PGA_scaffold8	14173539	30.22	29.22	32.97	chr01
PGA_scaffold8_14173573	PGA_scaffold8	14173573	30.22	29.22	32.97	chr01
PGA_scaffold8_14173585	PGA_scaffold8	14173585	30.22	29.22	32.97	chr01
PGA_scaffold8_14173639	PGA_scaffold8	14173639	30.22	29.22	32.97	chr01
PGA_scaffold8_14385705	PGA_scaffold8	14385705	30.22	29.22	32.97	chr01
PGA_scaffold8_14385768	PGA_scaffold8	14385768	30.22	29.22	32.97	chr01
PGA_scaffold8_14393991	PGA_scaffold8	14393991	30.22	29.22	32.97	chr01
PGA_scaffold8_14422901	PGA_scaffold8	14422901	30.22	29.22	32.97	chr01
PGA_scaffold8_14422923	PGA_scaffold8	14422923	30.22	29.22	32.97	chr01
PGA_scaffold8_14434011	PGA_scaffold8	14434011	30.22	29.22	32.97	chr01
PGA_scaffold8_14434061	PGA_scaffold8	14434061	30.22	29.22	32.97	chr01
PGA_scaffold8_14434065	PGA_scaffold8	14434065	30.22	29.22	32.97	chr01
PGA_scaffold8_14434097	PGA_scaffold8	14434097	30.22	29.22	32.97	chr01
PGA_scaffold8_14434203	PGA_scaffold8	14434203	30.22	29.22	32.97	chr01
PGA_scaffold8_14434303	PGA_scaffold8	14434303	30.22	29.22	32.97	chr01
PGA_scaffold8_14494552	PGA_scaffold8	14494552	34.97	29.22	42.96	chr01
PGA_scaffold8_14494690	PGA_scaffold8	14494690	34.97	29.22	42.96	chr01
PGA_scaffold8_14495674	PGA_scaffold8	14495674	34.97	29.22	42.96	chr01
PGA_scaffold8_14495694	PGA_scaffold8	14495694	34.97	29.22	42.96	chr01
PGA_scaffold8_14519906	PGA_scaffold8	14519906	35.19	29.67	42.96	chr01
PGA_scaffold8_14559761	PGA_scaffold8	14559761	35.19	29.67	42.96	chr01
PGA_scaffold8_14560092	PGA_scaffold8	14560092	35.19	29.67	42.96	chr01
PGA_scaffold8_14560101	PGA_scaffold8	14560101	35.19	29.67	42.96	chr01
PGA_scaffold8_14645025	PGA_scaffold8	14645025	35.19	29.67	42.96	chr01
PGA_scaffold8_14645154	PGA_scaffold8	14645154	35.19	29.67	42.96	chr01
PGA_scaffold8_14660263	PGA_scaffold8	14660263	35.19	29.67	42.96	chr01
PGA_scaffold8_14660314	PGA_scaffold8	14660314	35.19	29.67	42.96	chr01
PGA_scaffold8_14660326	PGA_scaffold8	14660326	35.19	29.67	42.96	chr01
PGA_scaffold8_14720440	PGA_scaffold8	14720440	35.19	29.67	42.96	chr01
PGA_scaffold8_14720593	PGA_scaffold8	14720593	35.19	29.67	42.96	chr01
PGA_scaffold8_14720619	PGA_scaffold8	14720619	35.19	29.67	42.96	chr01
PGA_scaffold8_14720628	PGA_scaffold8	14720628	35.19	29.67	42.96	chr01
PGA_scaffold8_14720675	PGA_scaffold8	14720675	35.19	29.67	42.96	chr01
PGA_scaffold8_14873916	PGA_scaffold8	14873916	35.19	29.67	42.96	chr01
PGA_scaffold8_14873999	PGA_scaffold8	14873999	35.19	29.67	42.96	chr01
PGA_scaffold8_14874007	PGA_scaffold8	14874007	35.19	29.67	42.96	chr01
PGA_scaffold8_14874014	PGA_scaffold8	14874014	35.42	29.67	43.41	chr01
PGA_scaffold8_14959634	PGA_scaffold8	14959634	35.42	29.67	43.41	chr01
PGA_scaffold8_14959872	PGA_scaffold8	14959872	35.42	29.67	43.41	chr01
PGA_scaffold8_15035027	PGA_scaffold8	15035027	35.65	30.12	43.41	chr01
PGA_scaffold8_15035030	PGA_scaffold8	15035030	35.65	30.12	43.41	chr01
PGA_scaffold8_15071723	PGA_scaffold8	15071723	35.65	30.12	43.41	chr01
PGA_scaffold8_15159603	PGA_scaffold8	15159603	35.65	30.12	43.41	chr01
PGA_scaffold8_15159611	PGA_scaffold8	15159611	35.65	30.12	43.41	chr01
PGA_scaffold8_15159862	PGA_scaffold8	15159862	35.65	30.12	43.41	chr01
PGA_scaffold8_15159881	PGA_scaffold8	15159881	35.65	30.12	43.41	chr01
PGA_scaffold8_15209238	PGA_scaffold8	15209238	35.65	30.12	43.41	chr01
PGA_scaffold8_15209358	PGA_scaffold8	15209358	35.65	30.12	43.41	chr01
PGA_scaffold8_15209442	PGA_scaffold8	15209442	35.65	30.12	43.41	chr01
PGA_scaffold8_15450985	PGA_scaffold8	15450985	35.65	30.12	43.41	chr01
PGA_scaffold8_15472698	PGA_scaffold8	15472698	35.87	30.58	43.41	chr01
PGA_scaffold8_15472735	PGA_scaffold8	15472735	35.87	30.58	43.41	chr01
PGA_scaffold8_15472975	PGA_scaffold8	15472975	35.87	30.58	43.41	chr01
PGA_scaffold8_15472987	PGA_scaffold8	15472987	35.87	30.58	43.41	chr01
PGA_scaffold8_15472991	PGA_scaffold8	15472991	35.87	30.58	43.41	chr01
PGA_scaffold8_15562771	PGA_scaffold8	15562771	35.87	30.58	43.41	chr01
PGA_scaffold8_15562779	PGA_scaffold8	15562779	35.87	30.58	43.41	chr01
PGA_scaffold8_15562819	PGA_scaffold8	15562819	35.87	30.58	43.41	chr01
PGA_scaffold8_15562842	PGA_scaffold8	15562842	35.87	30.58	43.41	chr01
PGA_scaffold8_15563097	PGA_scaffold8	15563097	35.87	30.58	43.41	chr01
PGA_scaffold8_15563115	PGA_scaffold8	15563115	35.87	30.58	43.41	chr01
PGA_scaffold8_15563118	PGA_scaffold8	15563118	35.87	30.58	43.41	chr01
PGA_scaffold8_15563127	PGA_scaffold8	15563127	35.87	30.58	43.41	chr01
PGA_scaffold8_15583381	PGA_scaffold8	15583381	36.1	30.58	43.86	chr01
PGA_scaffold8_15583391	PGA_scaffold8	15583391	36.1	30.58	43.86	chr01
PGA_scaffold8_15583395	PGA_scaffold8	15583395	36.1	30.58	43.86	chr01
PGA_scaffold8_15583400	PGA_scaffold8	15583400	36.1	30.58	43.86	chr01
PGA_scaffold8_15583681	PGA_scaffold8	15583681	36.1	30.58	43.86	chr01
PGA_scaffold8_15606313	PGA_scaffold8	15606313	36.1	30.58	43.86	chr01
PGA_scaffold8_15606316	PGA_scaffold8	15606316	36.1	30.58	43.86	chr01
PGA_scaffold8_15606705	PGA_scaffold8	15606705	36.1	30.58	43.86	chr01
PGA_scaffold8_15606747	PGA_scaffold8	15606747	36.1	30.58	43.86	chr01
PGA_scaffold8_15703540	PGA_scaffold8	15703540	36.33	30.58	44.32	chr01
PGA_scaffold8_15703624	PGA_scaffold8	15703624	36.33	30.58	44.32	chr01
PGA_scaffold8_15713644	PGA_scaffold8	15713644	36.33	30.58	44.32	chr01
PGA_scaffold8_15713646	PGA_scaffold8	15713646	36.33	30.58	44.32	chr01
PGA_scaffold8_15713647	PGA_scaffold8	15713647	36.33	30.58	44.32	chr01
PGA_scaffold8_15713649	PGA_scaffold8	15713649	36.33	30.58	44.32	chr01
PGA_scaffold8_15713651	PGA_scaffold8	15713651	36.33	30.58	44.32	chr01
PGA_scaffold8_15713652	PGA_scaffold8	15713652	36.33	30.58	44.32	chr01
PGA_scaffold8_15713653	PGA_scaffold8	15713653	36.33	30.58	44.32	chr01
PGA_scaffold8_15713655	PGA_scaffold8	15713655	36.33	30.58	44.32	chr01
PGA_scaffold8_15713920	PGA_scaffold8	15713920	36.33	30.58	44.32	chr01
PGA_scaffold8_15716484	PGA_scaffold8	15716484	36.55	30.58	44.77	chr01
PGA_scaffold8_15716876	PGA_scaffold8	15716876	36.55	30.58	44.77	chr01
PGA_scaffold8_15720848	PGA_scaffold8	15720848	36.55	30.58	44.77	chr01
PGA_scaffold8_15720866	PGA_scaffold8	15720866	36.55	30.58	44.77	chr01
PGA_scaffold8_15720908	PGA_scaffold8	15720908	36.55	30.58	44.77	chr01
PGA_scaffold8_15764724	PGA_scaffold8	15764724	37.01	30.58	45.69	chr01
PGA_scaffold8_15764763	PGA_scaffold8	15764763	37.01	30.58	45.69	chr01
PGA_scaffold8_15764774	PGA_scaffold8	15764774	37.01	30.58	45.69	chr01
PGA_scaffold8_15764778	PGA_scaffold8	15764778	37.01	30.58	45.69	chr01
PGA_scaffold8_15765116	PGA_scaffold8	15765116	37.01	30.58	45.69	chr01
PGA_scaffold8_15765129	PGA_scaffold8	15765129	37.01	30.58	45.69	chr01
PGA_scaffold8_15765142	PGA_scaffold8	15765142	37.01	30.58	45.69	chr01
PGA_scaffold8_15765154	PGA_scaffold8	15765154	37.01	30.58	45.69	chr01
PGA_scaffold8_15787397	PGA_scaffold8	15787397	37.01	30.58	45.69	chr01
PGA_scaffold8_15805187	PGA_scaffold8	15805187	37.24	30.58	46.14	chr01
PGA_scaffold8_15805234	PGA_scaffold8	15805234	37.24	30.58	46.14	chr01
PGA_scaffold8_15805247	PGA_scaffold8	15805247	37.24	30.58	46.14	chr01
PGA_scaffold8_15805447	PGA_scaffold8	15805447	37.24	30.58	46.14	chr01
PGA_scaffold8_15810811	PGA_scaffold8	15810811	37.24	30.58	46.14	chr01
PGA_scaffold8_15810824	PGA_scaffold8	15810824	37.24	30.58	46.14	chr01
PGA_scaffold8_15810914	PGA_scaffold8	15810914	37.24	30.58	46.14	chr01
PGA_scaffold8_15810920	PGA_scaffold8	15810920	37.24	30.58	46.14	chr01
PGA_scaffold8_15832607	PGA_scaffold8	15832607	37.24	30.58	46.14	chr01
PGA_scaffold8_15934151	PGA_scaffold8	15934151	37.46	30.58	46.6	chr01
PGA_scaffold8_15934156	PGA_scaffold8	15934156	37.46	30.58	46.6	chr01
PGA_scaffold8_15934209	PGA_scaffold8	15934209	37.46	30.58	46.6	chr01
PGA_scaffold8_15934441	PGA_scaffold8	15934441	37.46	30.58	46.6	chr01
PGA_scaffold8_15934482	PGA_scaffold8	15934482	37.46	30.58	46.6	chr01
PGA_scaffold8_15949496	PGA_scaffold8	15949496	37.46	30.58	46.6	chr01
PGA_scaffold8_15950299	PGA_scaffold8	15950299	37.46	30.58	46.6	chr01
PGA_scaffold8_15996882	PGA_scaffold8	15996882	37.46	30.58	46.6	chr01
PGA_scaffold8_15997349	PGA_scaffold8	15997349	37.46	30.58	46.6	chr01
PGA_scaffold8_15997375	PGA_scaffold8	15997375	37.69	30.58	47.05	chr01
PGA_scaffold8_15997704	PGA_scaffold8	15997704	37.69	30.58	47.05	chr01
PGA_scaffold8_15997712	PGA_scaffold8	15997712	37.69	30.58	47.05	chr01
PGA_scaffold8_15997758	PGA_scaffold8	15997758	37.69	30.58	47.05	chr01
PGA_scaffold8_16071753	PGA_scaffold8	16071753	37.69	30.58	47.05	chr01
PGA_scaffold8_16072060	PGA_scaffold8	16072060	37.69	30.58	47.05	chr01
PGA_scaffold8_16072137	PGA_scaffold8	16072137	37.69	30.58	47.05	chr01
PGA_scaffold8_16073406	PGA_scaffold8	16073406	37.69	30.58	47.05	chr01
PGA_scaffold8_16073413	PGA_scaffold8	16073413	37.69	30.58	47.05	chr01
PGA_scaffold8_16092819	PGA_scaffold8	16092819	37.69	30.58	47.05	chr01
PGA_scaffold8_16092845	PGA_scaffold8	16092845	37.69	30.58	47.05	chr01
PGA_scaffold8_16093127	PGA_scaffold8	16093127	37.92	30.58	47.51	chr01
PGA_scaffold8_16093176	PGA_scaffold8	16093176	37.92	30.58	47.51	chr01
PGA_scaffold8_16093215	PGA_scaffold8	16093215	37.92	30.58	47.51	chr01
PGA_scaffold8_16093410	PGA_scaffold8	16093410	37.92	30.58	47.51	chr01
PGA_scaffold8_16110033	PGA_scaffold8	16110033	37.92	30.58	47.51	chr01
PGA_scaffold8_16150127	PGA_scaffold8	16150127	37.92	30.58	47.51	chr01
PGA_scaffold8_16150166	PGA_scaffold8	16150166	37.92	30.58	47.51	chr01
PGA_scaffold8_16150186	PGA_scaffold8	16150186	37.92	30.58	47.51	chr01
PGA_scaffold8_16150238	PGA_scaffold8	16150238	37.92	30.58	47.51	chr01
PGA_scaffold8_16150239	PGA_scaffold8	16150239	37.92	30.58	47.51	chr01
PGA_scaffold8_16150417	PGA_scaffold8	16150417	37.92	30.58	47.51	chr01
PGA_scaffold8_16150425	PGA_scaffold8	16150425	37.92	30.58	47.51	chr01
PGA_scaffold8_16150436	PGA_scaffold8	16150436	37.92	30.58	47.51	chr01
PGA_scaffold8_16150476	PGA_scaffold8	16150476	37.92	30.58	47.51	chr01
PGA_scaffold8_16150540	PGA_scaffold8	16150540	37.92	30.58	47.51	chr01
PGA_scaffold8_16150981	PGA_scaffold8	16150981	37.92	30.58	47.51	chr01
PGA_scaffold8_16210994	PGA_scaffold8	16210994	37.92	30.58	47.51	chr01
PGA_scaffold8_16211119	PGA_scaffold8	16211119	37.92	30.58	47.51	chr01
PGA_scaffold8_16211339	PGA_scaffold8	16211339	37.92	30.58	47.51	chr01
PGA_scaffold8_16224466	PGA_scaffold8	16224466	37.92	30.58	47.51	chr01
PGA_scaffold8_16224660	PGA_scaffold8	16224660	37.92	30.58	47.51	chr01
PGA_scaffold8_16224705	PGA_scaffold8	16224705	37.92	30.58	47.51	chr01
PGA_scaffold8_16224902	PGA_scaffold8	16224902	37.92	30.58	47.51	chr01
PGA_scaffold8_16225066	PGA_scaffold8	16225066	37.92	30.58	47.51	chr01
PGA_scaffold8_16225082	PGA_scaffold8	16225082	37.92	30.58	47.51	chr01
PGA_scaffold8_16229936	PGA_scaffold8	16229936	38.14	30.58	47.96	chr01
PGA_scaffold8_16318303	PGA_scaffold8	16318303	38.14	30.58	47.96	chr01
PGA_scaffold8_16318498	PGA_scaffold8	16318498	38.14	30.58	47.96	chr01
PGA_scaffold8_16318902	PGA_scaffold8	16318902	38.14	30.58	47.96	chr01
PGA_scaffold8_16319303	PGA_scaffold8	16319303	38.14	30.58	47.96	chr01
PGA_scaffold8_16319339	PGA_scaffold8	16319339	38.14	30.58	47.96	chr01
PGA_scaffold8_16333846	PGA_scaffold8	16333846	38.14	30.58	47.96	chr01
PGA_scaffold8_16333876	PGA_scaffold8	16333876	38.14	30.58	47.96	chr01
PGA_scaffold8_16333886	PGA_scaffold8	16333886	38.14	30.58	47.96	chr01
PGA_scaffold8_16333943	PGA_scaffold8	16333943	38.14	30.58	47.96	chr01
PGA_scaffold8_16334004	PGA_scaffold8	16334004	38.14	30.58	47.96	chr01
PGA_scaffold8_16345422	PGA_scaffold8	16345422	38.37	31.03	47.96	chr01
PGA_scaffold8_16345438	PGA_scaffold8	16345438	38.37	31.03	47.96	chr01
PGA_scaffold8_16345456	PGA_scaffold8	16345456	38.37	31.03	47.96	chr01
PGA_scaffold8_16345488	PGA_scaffold8	16345488	38.37	31.03	47.96	chr01
PGA_scaffold8_16345498	PGA_scaffold8	16345498	38.37	31.03	47.96	chr01
PGA_scaffold8_16345510	PGA_scaffold8	16345510	38.37	31.03	47.96	chr01
PGA_scaffold8_16349121	PGA_scaffold8	16349121	38.6	31.03	48.41	chr01
PGA_scaffold8_16349123	PGA_scaffold8	16349123	38.6	31.03	48.41	chr01
PGA_scaffold8_16349291	PGA_scaffold8	16349291	38.6	31.03	48.41	chr01
PGA_scaffold8_16349331	PGA_scaffold8	16349331	38.6	31.03	48.41	chr01
PGA_scaffold8_16349345	PGA_scaffold8	16349345	38.6	31.03	48.41	chr01
PGA_scaffold8_16349387	PGA_scaffold8	16349387	38.6	31.03	48.41	chr01
PGA_scaffold8_16349413	PGA_scaffold8	16349413	38.6	31.03	48.41	chr01
PGA_scaffold8_16349476	PGA_scaffold8	16349476	38.6	31.03	48.41	chr01
PGA_scaffold8_16349499	PGA_scaffold8	16349499	38.6	31.03	48.41	chr01
PGA_scaffold8_16349500	PGA_scaffold8	16349500	38.6	31.03	48.41	chr01
PGA_scaffold8_16350120	PGA_scaffold8	16350120	38.6	31.03	48.41	chr01
PGA_scaffold8_16396968	PGA_scaffold8	16396968	39.05	31.95	48.41	chr01
PGA_scaffold8_16396996	PGA_scaffold8	16396996	39.05	31.95	48.41	chr01
PGA_scaffold8_16397005	PGA_scaffold8	16397005	39.05	31.95	48.41	chr01
PGA_scaffold8_16397012	PGA_scaffold8	16397012	39.05	31.95	48.41	chr01
PGA_scaffold8_16484477	PGA_scaffold8	16484477	39.05	31.95	48.41	chr01
PGA_scaffold8_16484670	PGA_scaffold8	16484670	39.05	31.95	48.41	chr01
PGA_scaffold8_16484679	PGA_scaffold8	16484679	39.28	31.95	48.87	chr01
PGA_scaffold8_16595048	PGA_scaffold8	16595048	39.73	32.86	48.87	chr01
PGA_scaffold8_16670770	PGA_scaffold8	16670770	40.19	33.77	48.87	chr01
PGA_scaffold8_16670944	PGA_scaffold8	16670944	40.19	33.77	48.87	chr01
PGA_scaffold8_16733041	PGA_scaffold8	16733041	40.19	33.77	48.87	chr01
PGA_scaffold8_16776130	PGA_scaffold8	16776130	40.41	33.77	49.32	chr01
PGA_scaffold8_16776137	PGA_scaffold8	16776137	40.41	33.77	49.32	chr01
PGA_scaffold8_16776165	PGA_scaffold8	16776165	40.41	33.77	49.32	chr01
PGA_scaffold8_16776262	PGA_scaffold8	16776262	40.41	33.77	49.32	chr01
PGA_scaffold8_16776293	PGA_scaffold8	16776293	40.41	33.77	49.32	chr01
PGA_scaffold8_16797227	PGA_scaffold8	16797227	40.41	33.77	49.32	chr01
PGA_scaffold8_16797385	PGA_scaffold8	16797385	40.41	33.77	49.32	chr01
PGA_scaffold8_16797732	PGA_scaffold8	16797732	40.41	33.77	49.32	chr01
PGA_scaffold8_16797746	PGA_scaffold8	16797746	40.41	33.77	49.32	chr01
PGA_scaffold8_16852816	PGA_scaffold8	16852816	40.41	33.77	49.32	chr01
PGA_scaffold8_16852855	PGA_scaffold8	16852855	40.41	33.77	49.32	chr01
PGA_scaffold8_16862333	PGA_scaffold8	16862333	40.64	33.77	49.78	chr01
PGA_scaffold8_16863577	PGA_scaffold8	16863577	40.64	33.77	49.78	chr01
PGA_scaffold8_16929061	PGA_scaffold8	16929061	40.64	33.77	49.78	chr01
PGA_scaffold8_16929092	PGA_scaffold8	16929092	40.64	33.77	49.78	chr01
PGA_scaffold8_16929102	PGA_scaffold8	16929102	40.64	33.77	49.78	chr01
PGA_scaffold8_16929120	PGA_scaffold8	16929120	40.64	33.77	49.78	chr01
PGA_scaffold8_16929175	PGA_scaffold8	16929175	40.64	33.77	49.78	chr01
PGA_scaffold8_16960139	PGA_scaffold8	16960139	40.87	34.23	49.78	chr01
PGA_scaffold8_17053152	PGA_scaffold8	17053152	41.55	34.23	51.15	chr01
PGA_scaffold8_17053212	PGA_scaffold8	17053212	41.55	34.23	51.15	chr01
PGA_scaffold8_17053214	PGA_scaffold8	17053214	41.55	34.23	51.15	chr01
PGA_scaffold8_17126620	PGA_scaffold8	17126620	41.55	34.23	51.15	chr01
PGA_scaffold8_17126646	PGA_scaffold8	17126646	41.55	34.23	51.15	chr01
PGA_scaffold8_17145599	PGA_scaffold8	17145599	41.78	34.68	51.15	chr01
PGA_scaffold8_17178242	PGA_scaffold8	17178242	41.78	34.68	51.15	chr01
PGA_scaffold8_17229623	PGA_scaffold8	17229623	41.78	34.68	51.15	chr01
PGA_scaffold8_17279894	PGA_scaffold8	17279894	41.78	34.68	51.15	chr01
PGA_scaffold8_17280017	PGA_scaffold8	17280017	41.78	34.68	51.15	chr01
PGA_scaffold8_17280207	PGA_scaffold8	17280207	41.78	34.68	51.15	chr01
PGA_scaffold8_17280480	PGA_scaffold8	17280480	41.78	34.68	51.15	chr01
PGA_scaffold8_17280524	PGA_scaffold8	17280524	41.78	34.68	51.15	chr01
PGA_scaffold8_17308734	PGA_scaffold8	17308734	42	35.14	51.15	chr01
PGA_scaffold8_17313048	PGA_scaffold8	17313048	42	35.14	51.15	chr01
PGA_scaffold8_17313084	PGA_scaffold8	17313084	42.23	35.14	51.61	chr01
PGA_scaffold8_17406835	PGA_scaffold8	17406835	42.23	35.14	51.61	chr01
PGA_scaffold8_17429682	PGA_scaffold8	17429682	42.23	35.14	51.61	chr01
PGA_scaffold8_17429685	PGA_scaffold8	17429685	42.23	35.14	51.61	chr01
PGA_scaffold8_17429716	PGA_scaffold8	17429716	42.23	35.14	51.61	chr01
PGA_scaffold8_17569603	PGA_scaffold8	17569603	42.46	35.14	52.06	chr01
PGA_scaffold8_17569779	PGA_scaffold8	17569779	42.46	35.14	52.06	chr01
PGA_scaffold8_17575842	PGA_scaffold8	17575842	42.46	35.14	52.06	chr01
PGA_scaffold8_17575884	PGA_scaffold8	17575884	42.46	35.14	52.06	chr01
PGA_scaffold8_17575989	PGA_scaffold8	17575989	42.46	35.14	52.06	chr01
PGA_scaffold8_17576025	PGA_scaffold8	17576025	42.46	35.14	52.06	chr01
PGA_scaffold8_17576037	PGA_scaffold8	17576037	42.46	35.14	52.06	chr01
PGA_scaffold8_17602392	PGA_scaffold8	17602392	42.68	35.59	52.06	chr01
PGA_scaffold8_17603625	PGA_scaffold8	17603625	42.68	35.59	52.06	chr01
PGA_scaffold8_17614594	PGA_scaffold8	17614594	42.91	36.05	52.06	chr01
PGA_scaffold8_17614634	PGA_scaffold8	17614634	42.91	36.05	52.06	chr01
PGA_scaffold8_17614665	PGA_scaffold8	17614665	42.91	36.05	52.06	chr01
PGA_scaffold8_17614927	PGA_scaffold8	17614927	42.91	36.05	52.06	chr01
PGA_scaffold8_17625264	PGA_scaffold8	17625264	42.91	36.05	52.06	chr01
PGA_scaffold8_17625478	PGA_scaffold8	17625478	42.91	36.05	52.06	chr01
PGA_scaffold8_17625489	PGA_scaffold8	17625489	42.91	36.05	52.06	chr01
PGA_scaffold8_17626941	PGA_scaffold8	17626941	43.14	36.5	52.06	chr01
PGA_scaffold8_17640052	PGA_scaffold8	17640052	43.14	36.5	52.06	chr01
PGA_scaffold8_17640054	PGA_scaffold8	17640054	43.14	36.5	52.06	chr01
PGA_scaffold8_17640103	PGA_scaffold8	17640103	43.14	36.5	52.06	chr01
PGA_scaffold8_17666121	PGA_scaffold8	17666121	43.14	36.5	52.06	chr01
PGA_scaffold8_17666193	PGA_scaffold8	17666193	43.14	36.5	52.06	chr01
PGA_scaffold8_17673177	PGA_scaffold8	17673177	43.14	36.5	52.06	chr01
PGA_scaffold8_17707632	PGA_scaffold8	17707632	43.59	37.41	52.06	chr01
PGA_scaffold8_17736779	PGA_scaffold8	17736779	43.59	37.41	52.06	chr01
PGA_scaffold8_17736802	PGA_scaffold8	17736802	43.59	37.41	52.06	chr01
PGA_scaffold8_17746728	PGA_scaffold8	17746728	43.59	37.41	52.06	chr01
PGA_scaffold8_17754298	PGA_scaffold8	17754298	43.59	37.41	52.06	chr01
PGA_scaffold8_17765839	PGA_scaffold8	17765839	43.59	37.41	52.06	chr01
PGA_scaffold8_17765850	PGA_scaffold8	17765850	43.59	37.41	52.06	chr01
PGA_scaffold8_17765887	PGA_scaffold8	17765887	43.82	37.41	52.52	chr01
PGA_scaffold8_17816726	PGA_scaffold8	17816726	44.27	38.33	52.52	chr01
PGA_scaffold8_17817132	PGA_scaffold8	17817132	44.27	38.33	52.52	chr01
PGA_scaffold8_17817159	PGA_scaffold8	17817159	44.5	38.33	52.97	chr01
PGA_scaffold8_17881274	PGA_scaffold8	17881274	44.5	38.33	52.97	chr01
PGA_scaffold8_17881296	PGA_scaffold8	17881296	44.5	38.33	52.97	chr01
PGA_scaffold8_17881320	PGA_scaffold8	17881320	44.5	38.33	52.97	chr01
PGA_scaffold8_17881701	PGA_scaffold8	17881701	44.5	38.33	52.97	chr01
PGA_scaffold8_17883870	PGA_scaffold8	17883870	44.5	38.33	52.97	chr01
PGA_scaffold8_17883875	PGA_scaffold8	17883875	44.5	38.33	52.97	chr01
PGA_scaffold8_17895093	PGA_scaffold8	17895093	44.5	38.33	52.97	chr01
PGA_scaffold8_17900316	PGA_scaffold8	17900316	44.73	38.33	53.43	chr01
PGA_scaffold8_17900322	PGA_scaffold8	17900322	44.73	38.33	53.43	chr01
PGA_scaffold8_17900327	PGA_scaffold8	17900327	44.73	38.33	53.43	chr01
PGA_scaffold8_17915340	PGA_scaffold8	17915340	44.73	38.33	53.43	chr01
PGA_scaffold8_17936506	PGA_scaffold8	17936506	44.95	38.33	53.88	chr01
PGA_scaffold8_17936588	PGA_scaffold8	17936588	45.18	38.78	53.88	chr01
PGA_scaffold8_17968246	PGA_scaffold8	17968246	45.18	38.78	53.88	chr01
PGA_scaffold8_17968284	PGA_scaffold8	17968284	45.18	38.78	53.88	chr01
PGA_scaffold8_17968291	PGA_scaffold8	17968291	45.18	38.78	53.88	chr01
PGA_scaffold8_17968475	PGA_scaffold8	17968475	45.18	38.78	53.88	chr01
PGA_scaffold8_17968540	PGA_scaffold8	17968540	45.18	38.78	53.88	chr01
PGA_scaffold8_18011124	PGA_scaffold8	18011124	45.41	39.24	53.88	chr01
PGA_scaffold8_18146693	PGA_scaffold8	18146693	47.49	39.24	58.13	chr01
PGA_scaffold8_18209358	PGA_scaffold8	18209358	47.49	39.24	58.13	chr01
PGA_scaffold8_18359269	PGA_scaffold8	18359269	48.4	41.08	58.13	chr01
PGA_scaffold8_18359429	PGA_scaffold8	18359429	48.4	41.08	58.13	chr01
PGA_scaffold8_18398346	PGA_scaffold8	18398346	48.63	41.53	58.13	chr01
PGA_scaffold8_18446431	PGA_scaffold8	18446431	48.63	41.53	58.13	chr01
PGA_scaffold8_18490232	PGA_scaffold8	18490232	48.63	41.53	58.13	chr01
PGA_scaffold8_18615997	PGA_scaffold8	18615997	49.08	42.45	58.13	chr01
PGA_scaffold8_18616840	PGA_scaffold8	18616840	49.08	42.45	58.13	chr01
PGA_scaffold8_18616906	PGA_scaffold8	18616906	49.08	42.45	58.13	chr01
PGA_scaffold8_18634668	PGA_scaffold8	18634668	49.08	42.45	58.13	chr01
PGA_scaffold8_18656723	PGA_scaffold8	18656723	49.54	42.9	58.58	chr01
PGA_scaffold8_18656762	PGA_scaffold8	18656762	49.54	42.9	58.58	chr01
PGA_scaffold8_18656787	PGA_scaffold8	18656787	49.54	42.9	58.58	chr01
PGA_scaffold8_18778774	PGA_scaffold8	18778774	49.99	43.82	58.58	chr01
PGA_scaffold8_18778847	PGA_scaffold8	18778847	49.99	43.82	58.58	chr01
PGA_scaffold8_18781687	PGA_scaffold8	18781687	50.44	44.73	58.58	chr01
PGA_scaffold8_18809608	PGA_scaffold8	18809608	50.44	44.73	58.58	chr01
PGA_scaffold8_18809892	PGA_scaffold8	18809892	50.44	44.73	58.58	chr01
PGA_scaffold8_18809900	PGA_scaffold8	18809900	50.44	44.73	58.58	chr01
PGA_scaffold8_18809922	PGA_scaffold8	18809922	50.44	44.73	58.58	chr01
PGA_scaffold8_18809953	PGA_scaffold8	18809953	50.44	44.73	58.58	chr01
PGA_scaffold8_18828106	PGA_scaffold8	18828106	50.67	44.73	59.04	chr01
PGA_scaffold8_18828119	PGA_scaffold8	18828119	50.67	44.73	59.04	chr01
PGA_scaffold8_18828382	PGA_scaffold8	18828382	50.67	44.73	59.04	chr01
PGA_scaffold8_18828383	PGA_scaffold8	18828383	50.67	44.73	59.04	chr01
PGA_scaffold8_18828428	PGA_scaffold8	18828428	50.67	44.73	59.04	chr01
PGA_scaffold8_18918902	PGA_scaffold8	18918902	51.82	47.04	59.04	chr01
PGA_scaffold8_18918919	PGA_scaffold8	18918919	51.82	47.04	59.04	chr01
PGA_scaffold8_18921991	PGA_scaffold8	18921991	51.82	47.04	59.04	chr01
PGA_scaffold8_18922216	PGA_scaffold8	18922216	51.82	47.04	59.04	chr01
PGA_scaffold8_18942364	PGA_scaffold8	18942364	52.5	47.04	60.41	chr01
PGA_scaffold8_18942368	PGA_scaffold8	18942368	52.5	47.04	60.41	chr01
PGA_scaffold8_18942406	PGA_scaffold8	18942406	52.5	47.04	60.41	chr01
PGA_scaffold8_18963878	PGA_scaffold8	18963878	52.5	47.04	60.41	chr01
PGA_scaffold8_18963925	PGA_scaffold8	18963925	52.5	47.04	60.41	chr01
PGA_scaffold8_18964239	PGA_scaffold8	18964239	52.5	47.04	60.41	chr01
PGA_scaffold8_18964255	PGA_scaffold8	18964255	52.5	47.04	60.41	chr01
PGA_scaffold8_18973866	PGA_scaffold8	18973866	52.5	47.04	60.41	chr01
PGA_scaffold8_18973867	PGA_scaffold8	18973867	52.5	47.04	60.41	chr01
PGA_scaffold8_18973892	PGA_scaffold8	18973892	52.5	47.04	60.41	chr01
PGA_scaffold8_18980565	PGA_scaffold8	18980565	52.5	47.04	60.41	chr01
PGA_scaffold8_18987456	PGA_scaffold8	18987456	52.5	47.04	60.41	chr01
PGA_scaffold8_18998344	PGA_scaffold8	18998344	52.5	47.04	60.41	chr01
PGA_scaffold8_18998519	PGA_scaffold8	18998519	52.5	47.04	60.41	chr01
PGA_scaffold8_19027984	PGA_scaffold8	19027984	52.5	47.04	60.41	chr01
PGA_scaffold8_19028094	PGA_scaffold8	19028094	52.5	47.04	60.41	chr01
PGA_scaffold8_19028132	PGA_scaffold8	19028132	52.5	47.04	60.41	chr01
PGA_scaffold8_19061373	PGA_scaffold8	19061373	52.5	47.04	60.41	chr01
PGA_scaffold8_19061654	PGA_scaffold8	19061654	52.5	47.04	60.41	chr01
PGA_scaffold8_19127781	PGA_scaffold8	19127781	52.73	47.5	60.41	chr01
PGA_scaffold8_19128038	PGA_scaffold8	19128038	52.73	47.5	60.41	chr01
PGA_scaffold8_19187205	PGA_scaffold8	19187205	52.95	47.5	60.87	chr01
PGA_scaffold8_19187225	PGA_scaffold8	19187225	52.95	47.5	60.87	chr01
PGA_scaffold8_19187443	PGA_scaffold8	19187443	52.95	47.5	60.87	chr01
PGA_scaffold8_19187850	PGA_scaffold8	19187850	53.18	47.95	60.87	chr01
PGA_scaffold8_19221084	PGA_scaffold8	19221084	53.63	48.87	60.87	chr01
PGA_scaffold8_19541690	PGA_scaffold8	19541690	54.09	49.78	60.87	chr01
PGA_scaffold8_19560271	PGA_scaffold8	19560271	54.09	49.78	60.87	chr01
PGA_scaffold8_19560346	PGA_scaffold8	19560346	54.09	49.78	60.87	chr01
PGA_scaffold8_19560433	PGA_scaffold8	19560433	54.09	49.78	60.87	chr01
PGA_scaffold8_19560495	PGA_scaffold8	19560495	54.09	49.78	60.87	chr01
PGA_scaffold8_19560499	PGA_scaffold8	19560499	54.09	49.78	60.87	chr01
PGA_scaffold8_19562219	PGA_scaffold8	19562219	54.09	49.78	60.87	chr01
PGA_scaffold8_19562225	PGA_scaffold8	19562225	54.09	49.78	60.87	chr01
PGA_scaffold8_19614396	PGA_scaffold8	19614396	54.31	49.78	61.32	chr01
PGA_scaffold8_19614832	PGA_scaffold8	19614832	54.31	49.78	61.32	chr01
PGA_scaffold8_19639182	PGA_scaffold8	19639182	54.31	49.78	61.32	chr01
PGA_scaffold8_19661580	PGA_scaffold8	19661580	54.31	49.78	61.32	chr01
PGA_scaffold8_19672171	PGA_scaffold8	19672171	54.31	49.78	61.32	chr01
PGA_scaffold8_19672363	PGA_scaffold8	19672363	54.31	49.78	61.32	chr01
PGA_scaffold8_19703775	PGA_scaffold8	19703775	54.31	49.78	61.32	chr01
PGA_scaffold8_19703810	PGA_scaffold8	19703810	54.31	49.78	61.32	chr01
PGA_scaffold8_19703844	PGA_scaffold8	19703844	54.31	49.78	61.32	chr01
PGA_scaffold8_19733509	PGA_scaffold8	19733509	54.31	49.78	61.32	chr01
PGA_scaffold8_19747331	PGA_scaffold8	19747331	54.31	49.78	61.32	chr01
PGA_scaffold8_19758457	PGA_scaffold8	19758457	54.31	49.78	61.32	chr01
PGA_scaffold8_19758885	PGA_scaffold8	19758885	54.31	49.78	61.32	chr01
PGA_scaffold8_19777484	PGA_scaffold8	19777484	54.31	49.78	61.32	chr01
PGA_scaffold8_19784961	PGA_scaffold8	19784961	54.31	49.78	61.32	chr01
PGA_scaffold8_19823508	PGA_scaffold8	19823508	54.31	49.78	61.32	chr01
PGA_scaffold8_19823556	PGA_scaffold8	19823556	54.31	49.78	61.32	chr01
PGA_scaffold8_19945413	PGA_scaffold8	19945413	54.77	50.69	61.32	chr01
PGA_scaffold8_19961748	PGA_scaffold8	19961748	54.77	50.69	61.32	chr01
PGA_scaffold8_19961755	PGA_scaffold8	19961755	54.77	50.69	61.32	chr01
PGA_scaffold8_19961822	PGA_scaffold8	19961822	54.77	50.69	61.32	chr01
PGA_scaffold8_19961854	PGA_scaffold8	19961854	54.77	50.69	61.32	chr01
PGA_scaffold8_19961892	PGA_scaffold8	19961892	54.77	50.69	61.32	chr01
PGA_scaffold8_19963499	PGA_scaffold8	19963499	55	50.69	61.78	chr01
PGA_scaffold8_20077880	PGA_scaffold8	20077880	55.45	50.69	62.69	chr01
PGA_scaffold8_20077956	PGA_scaffold8	20077956	55.45	50.69	62.69	chr01
PGA_scaffold8_20077957	PGA_scaffold8	20077957	55.45	50.69	62.69	chr01
PGA_scaffold8_20164251	PGA_scaffold8	20164251	55.9	51.61	62.69	chr01
PGA_scaffold8_20164472	PGA_scaffold8	20164472	55.9	51.61	62.69	chr01
PGA_scaffold8_20164476	PGA_scaffold8	20164476	55.9	51.61	62.69	chr01
PGA_scaffold8_20164516	PGA_scaffold8	20164516	55.9	51.61	62.69	chr01
PGA_scaffold8_20253911	PGA_scaffold8	20253911	56.13	52.06	62.69	chr01
PGA_scaffold8_20276545	PGA_scaffold8	20276545	56.13	52.06	62.69	chr01
PGA_scaffold8_20276567	PGA_scaffold8	20276567	56.13	52.06	62.69	chr01
PGA_scaffold8_20276804	PGA_scaffold8	20276804	56.13	52.06	62.69	chr01
PGA_scaffold8_20276811	PGA_scaffold8	20276811	56.13	52.06	62.69	chr01
PGA_scaffold8_20276842	PGA_scaffold8	20276842	56.13	52.06	62.69	chr01
PGA_scaffold8_20276893	PGA_scaffold8	20276893	56.13	52.06	62.69	chr01
PGA_scaffold8_20276897	PGA_scaffold8	20276897	56.13	52.06	62.69	chr01
PGA_scaffold8_20277091	PGA_scaffold8	20277091	56.36	52.52	62.69	chr01
PGA_scaffold8_20281352	PGA_scaffold8	20281352	56.36	52.52	62.69	chr01
PGA_scaffold8_20394070	PGA_scaffold8	20394070	56.59	52.52	63.15	chr01
PGA_scaffold8_20394452	PGA_scaffold8	20394452	56.81	52.52	63.6	chr01
PGA_scaffold8_20394460	PGA_scaffold8	20394460	56.81	52.52	63.6	chr01
PGA_scaffold8_20395296	PGA_scaffold8	20395296	56.81	52.52	63.6	chr01
PGA_scaffold8_20395398	PGA_scaffold8	20395398	56.81	52.52	63.6	chr01
PGA_scaffold8_20395534	PGA_scaffold8	20395534	56.81	52.52	63.6	chr01
PGA_scaffold8_20395546	PGA_scaffold8	20395546	56.81	52.52	63.6	chr01
PGA_scaffold8_20395618	PGA_scaffold8	20395618	56.81	52.52	63.6	chr01
PGA_scaffold8_20407017	PGA_scaffold8	20407017	57.04	52.97	63.6	chr01
PGA_scaffold8_20471057	PGA_scaffold8	20471057	57.27	52.97	64.06	chr01
PGA_scaffold8_20471147	PGA_scaffold8	20471147	57.72	52.97	64.97	chr01
PGA_scaffold8_20471441	PGA_scaffold8	20471441	57.72	52.97	64.97	chr01
PGA_scaffold8_20471547	PGA_scaffold8	20471547	57.72	52.97	64.97	chr01
PGA_scaffold8_20477195	PGA_scaffold8	20477195	57.72	52.97	64.97	chr01
PGA_scaffold8_20479769	PGA_scaffold8	20479769	57.72	52.97	64.97	chr01
PGA_scaffold8_20536935	PGA_scaffold8	20536935	57.95	52.97	65.42	chr01
PGA_scaffold8_20536940	PGA_scaffold8	20536940	57.95	52.97	65.42	chr01
PGA_scaffold8_20536964	PGA_scaffold8	20536964	57.95	52.97	65.42	chr01
PGA_scaffold8_20537059	PGA_scaffold8	20537059	57.95	52.97	65.42	chr01
PGA_scaffold8_20537968	PGA_scaffold8	20537968	58.4	52.97	66.34	chr01
PGA_scaffold8_20673503	PGA_scaffold8	20673503	59.31	54.81	66.34	chr01
PGA_scaffold8_20675290	PGA_scaffold8	20675290	59.31	54.81	66.34	chr01
PGA_scaffold8_20694465	PGA_scaffold8	20694465	59.31	54.81	66.34	chr01
PGA_scaffold8_20694913	PGA_scaffold8	20694913	59.31	54.81	66.34	chr01
PGA_scaffold8_20714334	PGA_scaffold8	20714334	59.54	55.27	66.34	chr01
PGA_scaffold8_20714335	PGA_scaffold8	20714335	59.54	55.27	66.34	chr01
PGA_scaffold8_20714336	PGA_scaffold8	20714336	59.54	55.27	66.34	chr01
PGA_scaffold8_20714338	PGA_scaffold8	20714338	59.54	55.27	66.34	chr01
PGA_scaffold8_20714339	PGA_scaffold8	20714339	59.54	55.27	66.34	chr01
PGA_scaffold8_20714341	PGA_scaffold8	20714341	59.54	55.27	66.34	chr01
PGA_scaffold8_20714342	PGA_scaffold8	20714342	59.54	55.27	66.34	chr01
PGA_scaffold8_20756815	PGA_scaffold8	20756815	59.77	55.27	66.79	chr01
PGA_scaffold8_20757020	PGA_scaffold8	20757020	59.77	55.27	66.79	chr01
PGA_scaffold8_20757099	PGA_scaffold8	20757099	59.77	55.27	66.79	chr01
PGA_scaffold8_20757135	PGA_scaffold8	20757135	59.77	55.27	66.79	chr01
PGA_scaffold8_20757266	PGA_scaffold8	20757266	59.77	55.27	66.79	chr01
PGA_scaffold8_20757359	PGA_scaffold8	20757359	59.77	55.27	66.79	chr01
PGA_scaffold8_20757397	PGA_scaffold8	20757397	59.77	55.27	66.79	chr01
PGA_scaffold8_20757400	PGA_scaffold8	20757400	59.77	55.27	66.79	chr01
PGA_scaffold8_20764440	PGA_scaffold8	20764440	59.77	55.27	66.79	chr01
PGA_scaffold8_20764462	PGA_scaffold8	20764462	59.77	55.27	66.79	chr01
PGA_scaffold8_20764465	PGA_scaffold8	20764465	59.77	55.27	66.79	chr01
PGA_scaffold8_20764483	PGA_scaffold8	20764483	59.77	55.27	66.79	chr01
PGA_scaffold8_20764554	PGA_scaffold8	20764554	59.77	55.27	66.79	chr01
PGA_scaffold8_20764594	PGA_scaffold8	20764594	59.77	55.27	66.79	chr01
PGA_scaffold8_20764596	PGA_scaffold8	20764596	59.77	55.27	66.79	chr01
PGA_scaffold8_20764601	PGA_scaffold8	20764601	59.99	55.72	66.79	chr01
PGA_scaffold8_20764629	PGA_scaffold8	20764629	59.99	55.72	66.79	chr01
PGA_scaffold8_20764950	PGA_scaffold8	20764950	59.99	55.72	66.79	chr01
PGA_scaffold8_20764952	PGA_scaffold8	20764952	59.99	55.72	66.79	chr01
PGA_scaffold8_20764960	PGA_scaffold8	20764960	59.99	55.72	66.79	chr01
PGA_scaffold8_20813720	PGA_scaffold8	20813720	60.22	56.18	66.79	chr01
PGA_scaffold8_20813721	PGA_scaffold8	20813721	60.22	56.18	66.79	chr01
PGA_scaffold8_20813742	PGA_scaffold8	20813742	60.22	56.18	66.79	chr01
PGA_scaffold8_20813905	PGA_scaffold8	20813905	60.22	56.18	66.79	chr01
PGA_scaffold8_20813915	PGA_scaffold8	20813915	60.22	56.18	66.79	chr01
PGA_scaffold8_20836055	PGA_scaffold8	20836055	60.22	56.18	66.79	chr01
PGA_scaffold8_20836087	PGA_scaffold8	20836087	60.22	56.18	66.79	chr01
PGA_scaffold8_20836592	PGA_scaffold8	20836592	60.22	56.18	66.79	chr01
PGA_scaffold8_20836761	PGA_scaffold8	20836761	60.22	56.18	66.79	chr01
PGA_scaffold8_20839767	PGA_scaffold8	20839767	60.22	56.18	66.79	chr01
PGA_scaffold8_20839854	PGA_scaffold8	20839854	60.22	56.18	66.79	chr01
PGA_scaffold8_20880885	PGA_scaffold8	20880885	60.22	56.18	66.79	chr01
PGA_scaffold8_20977488	PGA_scaffold8	20977488	60.22	56.18	66.79	chr01
PGA_scaffold8_20977489	PGA_scaffold8	20977489	60.22	56.18	66.79	chr01
PGA_scaffold8_20977490	PGA_scaffold8	20977490	60.22	56.18	66.79	chr01
PGA_scaffold8_20977490	PGA_scaffold8	20977490	60.22	56.18	66.79	chr01
PGA_scaffold8_20986528	PGA_scaffold8	20986528	60.45	56.18	67.25	chr01
PGA_scaffold8_20991352	PGA_scaffold8	20991352	60.45	56.18	67.25	chr01
PGA_scaffold8_20991393	PGA_scaffold8	20991393	60.45	56.18	67.25	chr01
PGA_scaffold8_20991654	PGA_scaffold8	20991654	60.45	56.18	67.25	chr01
PGA_scaffold8_20991661	PGA_scaffold8	20991661	60.45	56.18	67.25	chr01
PGA_scaffold8_21027030	PGA_scaffold8	21027030	61.13	57.09	67.7	chr01
PGA_scaffold8_21027292	PGA_scaffold8	21027292	61.13	57.09	67.7	chr01
PGA_scaffold8_21035615	PGA_scaffold8	21035615	61.13	57.09	67.7	chr01
PGA_scaffold8_21035648	PGA_scaffold8	21035648	61.13	57.09	67.7	chr01
PGA_scaffold8_21035730	PGA_scaffold8	21035730	61.13	57.09	67.7	chr01
PGA_scaffold8_21072294	PGA_scaffold8	21072294	61.13	57.09	67.7	chr01
PGA_scaffold8_21072339	PGA_scaffold8	21072339	61.13	57.09	67.7	chr01
PGA_scaffold8_21072737	PGA_scaffold8	21072737	61.13	57.09	67.7	chr01
PGA_scaffold8_21192647	PGA_scaffold8	21192647	62.51	58.47	69.08	chr01
PGA_scaffold8_21192665	PGA_scaffold8	21192665	62.51	58.47	69.08	chr01
PGA_scaffold8_21192669	PGA_scaffold8	21192669	62.51	58.47	69.08	chr01
PGA_scaffold8_21192930	PGA_scaffold8	21192930	62.51	58.47	69.08	chr01
PGA_scaffold8_21217846	PGA_scaffold8	21217846	62.51	58.47	69.08	chr01
PGA_scaffold8_21218100	PGA_scaffold8	21218100	62.51	58.47	69.08	chr01
PGA_scaffold8_21254021	PGA_scaffold8	21254021	62.51	58.47	69.08	chr01
PGA_scaffold8_21260094	PGA_scaffold8	21260094	62.73	58.92	69.08	chr01
PGA_scaffold8_21281059	PGA_scaffold8	21281059	62.73	58.92	69.08	chr01
PGA_scaffold8_21292740	PGA_scaffold8	21292740	62.73	58.92	69.08	chr01
PGA_scaffold8_21324683	PGA_scaffold8	21324683	62.73	58.92	69.08	chr01
PGA_scaffold8_21375916	PGA_scaffold8	21375916	63.19	59.83	69.08	chr01
PGA_scaffold8_21527596	PGA_scaffold8	21527596	64.33	61.68	69.53	chr01
PGA_scaffold8_21673042	PGA_scaffold8	21673042	64.56	61.68	69.99	chr01
PGA_scaffold8_21680068	PGA_scaffold8	21680068	64.56	61.68	69.99	chr01
PGA_scaffold8_21711487	PGA_scaffold8	21711487	64.79	61.68	70.44	chr01
PGA_scaffold8_21711676	PGA_scaffold8	21711676	64.79	61.68	70.44	chr01
PGA_scaffold8_21794613	PGA_scaffold8	21794613	65.47	63.05	70.44	chr01
PGA_scaffold8_21824212	PGA_scaffold8	21824212	65.93	63.05	71.35	chr01
PGA_scaffold8_21836391	PGA_scaffold8	21836391	66.38	63.51	71.81	chr01
PGA_scaffold8_21836739	PGA_scaffold8	21836739	66.38	63.51	71.81	chr01
PGA_scaffold8_21839059	PGA_scaffold8	21839059	66.38	63.51	71.81	chr01
PGA_scaffold8_21839486	PGA_scaffold8	21839486	66.38	63.51	71.81	chr01
PGA_scaffold8_21921151	PGA_scaffold8	21921151	66.61	63.51	72.26	chr01
PGA_scaffold8_21921153	PGA_scaffold8	21921153	66.61	63.51	72.26	chr01
PGA_scaffold8_21921153	PGA_scaffold8	21921153	66.61	63.51	72.26	chr01
PGA_scaffold8_21921379	PGA_scaffold8	21921379	66.61	63.51	72.26	chr01
PGA_scaffold8_21922529	PGA_scaffold8	21922529	66.61	63.51	72.26	chr01
PGA_scaffold8_21922586	PGA_scaffold8	21922586	66.61	63.51	72.26	chr01
PGA_scaffold8_21922613	PGA_scaffold8	21922613	66.61	63.51	72.26	chr01
PGA_scaffold8_21922668	PGA_scaffold8	21922668	66.61	63.51	72.26	chr01
PGA_scaffold8_21922669	PGA_scaffold8	21922669	66.61	63.51	72.26	chr01
PGA_scaffold8_21923090	PGA_scaffold8	21923090	66.83	63.51	72.72	chr01
PGA_scaffold8_21923352	PGA_scaffold8	21923352	66.83	63.51	72.72	chr01
PGA_scaffold8_21923363	PGA_scaffold8	21923363	66.83	63.51	72.72	chr01
PGA_scaffold8_21923394	PGA_scaffold8	21923394	66.83	63.51	72.72	chr01
PGA_scaffold8_21923395	PGA_scaffold8	21923395	66.83	63.51	72.72	chr01
PGA_scaffold8_21996291	PGA_scaffold8	21996291	67.06	63.51	73.17	chr01
PGA_scaffold8_22006327	PGA_scaffold8	22006327	67.29	63.51	73.63	chr01
PGA_scaffold8_22032822	PGA_scaffold8	22032822	67.29	63.51	73.63	chr01
PGA_scaffold8_22037578	PGA_scaffold8	22037578	67.29	63.51	73.63	chr01
PGA_scaffold8_22037593	PGA_scaffold8	22037593	67.29	63.51	73.63	chr01
PGA_scaffold8_22037686	PGA_scaffold8	22037686	67.29	63.51	73.63	chr01
PGA_scaffold8_22092554	PGA_scaffold8	22092554	67.74	64.42	73.63	chr01
PGA_scaffold8_22092576	PGA_scaffold8	22092576	67.74	64.42	73.63	chr01
PGA_scaffold8_22107138	PGA_scaffold8	22107138	67.74	64.42	73.63	chr01
PGA_scaffold8_22110772	PGA_scaffold8	22110772	67.74	64.42	73.63	chr01
PGA_scaffold8_22122239	PGA_scaffold8	22122239	67.74	64.42	73.63	chr01
PGA_scaffold8_22122277	PGA_scaffold8	22122277	67.74	64.42	73.63	chr01
PGA_scaffold8_22156471	PGA_scaffold8	22156471	67.74	64.42	73.63	chr01
PGA_scaffold8_22156513	PGA_scaffold8	22156513	68.2	65.34	73.63	chr01
PGA_scaffold8_22189206	PGA_scaffold8	22189206	68.42	65.34	74.08	chr01
PGA_scaffold8_22194082	PGA_scaffold8	22194082	68.42	65.34	74.08	chr01
PGA_scaffold8_22194373	PGA_scaffold8	22194373	68.42	65.34	74.08	chr01
PGA_scaffold8_22228779	PGA_scaffold8	22228779	68.65	65.34	74.53	chr01
PGA_scaffold8_22228833	PGA_scaffold8	22228833	68.65	65.34	74.53	chr01
PGA_scaffold8_22234501	PGA_scaffold8	22234501	68.65	65.34	74.53	chr01
PGA_scaffold8_22377586	PGA_scaffold8	22377586	68.88	65.79	74.53	chr01
PGA_scaffold8_22377587	PGA_scaffold8	22377587	68.88	65.79	74.53	chr01
PGA_scaffold8_22377650	PGA_scaffold8	22377650	68.88	65.79	74.53	chr01
PGA_scaffold8_22392197	PGA_scaffold8	22392197	68.88	65.79	74.53	chr01
PGA_scaffold8_22392214	PGA_scaffold8	22392214	69.1	65.79	74.99	chr01
PGA_scaffold8_22448457	PGA_scaffold8	22448457	69.1	65.79	74.99	chr01
PGA_scaffold8_22448494	PGA_scaffold8	22448494	69.1	65.79	74.99	chr01
PGA_scaffold8_22480465	PGA_scaffold8	22480465	69.1	65.79	74.99	chr01
PGA_scaffold8_22480480	PGA_scaffold8	22480480	69.1	65.79	74.99	chr01
PGA_scaffold8_22480514	PGA_scaffold8	22480514	69.1	65.79	74.99	chr01
PGA_scaffold8_22480591	PGA_scaffold8	22480591	69.1	65.79	74.99	chr01
PGA_scaffold8_22542989	PGA_scaffold8	22542989	69.56	66.7	74.99	chr01
PGA_scaffold8_22543024	PGA_scaffold8	22543024	69.56	66.7	74.99	chr01
PGA_scaffold8_22543052	PGA_scaffold8	22543052	69.56	66.7	74.99	chr01
PGA_scaffold8_22543072	PGA_scaffold8	22543072	69.56	66.7	74.99	chr01
PGA_scaffold8_22543078	PGA_scaffold8	22543078	69.56	66.7	74.99	chr01
PGA_scaffold8_22543426	PGA_scaffold8	22543426	69.56	66.7	74.99	chr01
PGA_scaffold8_22543449	PGA_scaffold8	22543449	69.56	66.7	74.99	chr01
PGA_scaffold8_22543459	PGA_scaffold8	22543459	69.56	66.7	74.99	chr01
PGA_scaffold8_22543468	PGA_scaffold8	22543468	69.56	66.7	74.99	chr01
PGA_scaffold8_22562470	PGA_scaffold8	22562470	69.56	66.7	74.99	chr01
PGA_scaffold8_22580500	PGA_scaffold8	22580500	69.78	66.7	75.44	chr01
PGA_scaffold8_22580549	PGA_scaffold8	22580549	70.01	67.16	75.44	chr01
PGA_scaffold8_22616260	PGA_scaffold8	22616260	70.01	67.16	75.44	chr01
PGA_scaffold8_22616612	PGA_scaffold8	22616612	70.01	67.16	75.44	chr01
PGA_scaffold8_22643978	PGA_scaffold8	22643978	70.24	67.16	75.9	chr01
PGA_scaffold8_22686066	PGA_scaffold8	22686066	70.24	67.16	75.9	chr01
PGA_scaffold8_22701297	PGA_scaffold8	22701297	70.24	67.16	75.9	chr01
PGA_scaffold8_22701357	PGA_scaffold8	22701357	70.24	67.16	75.9	chr01
PGA_scaffold8_22701358	PGA_scaffold8	22701358	70.24	67.16	75.9	chr01
PGA_scaffold8_22740780	PGA_scaffold8	22740780	70.69	68.07	75.9	chr01
PGA_scaffold8_22751425	PGA_scaffold8	22751425	70.69	68.07	75.9	chr01
PGA_scaffold8_22751448	PGA_scaffold8	22751448	70.69	68.07	75.9	chr01
PGA_scaffold8_22751722	PGA_scaffold8	22751722	70.69	68.07	75.9	chr01
PGA_scaffold8_22751759	PGA_scaffold8	22751759	70.69	68.07	75.9	chr01
PGA_scaffold8_22751764	PGA_scaffold8	22751764	70.69	68.07	75.9	chr01
PGA_scaffold8_22751775	PGA_scaffold8	22751775	70.69	68.07	75.9	chr01
PGA_scaffold8_22770903	PGA_scaffold8	22770903	70.69	68.07	75.9	chr01
PGA_scaffold8_22771168	PGA_scaffold8	22771168	70.69	68.07	75.9	chr01
PGA_scaffold8_22771195	PGA_scaffold8	22771195	70.69	68.07	75.9	chr01
PGA_scaffold8_22771210	PGA_scaffold8	22771210	70.92	68.53	75.9	chr01
PGA_scaffold8_22796674	PGA_scaffold8	22796674	71.15	68.53	76.35	chr01
PGA_scaffold8_22808687	PGA_scaffold8	22808687	71.15	68.53	76.35	chr01
PGA_scaffold8_22989590	PGA_scaffold8	22989590	71.6	69.44	76.35	chr01
PGA_scaffold8_22989724	PGA_scaffold8	22989724	71.6	69.44	76.35	chr01
PGA_scaffold8_23070318	PGA_scaffold8	23070318	72.05	70.35	76.35	chr01
PGA_scaffold8_23149785	PGA_scaffold8	23149785	72.74	71.27	76.81	chr01
PGA_scaffold8_23149833	PGA_scaffold8	23149833	72.74	71.27	76.81	chr01
PGA_scaffold8_23151006	PGA_scaffold8	23151006	72.74	71.27	76.81	chr01
PGA_scaffold8_23151016	PGA_scaffold8	23151016	72.74	71.27	76.81	chr01
PGA_scaffold8_23187452	PGA_scaffold8	23187452	72.74	71.27	76.81	chr01
PGA_scaffold8_23238404	PGA_scaffold8	23238404	73.19	72.18	76.81	chr01
PGA_scaffold8_23256907	PGA_scaffold8	23256907	73.19	72.18	76.81	chr01
PGA_scaffold8_23256923	PGA_scaffold8	23256923	73.19	72.18	76.81	chr01
PGA_scaffold8_23268287	PGA_scaffold8	23268287	73.42	72.63	76.81	chr01
PGA_scaffold8_23268343	PGA_scaffold8	23268343	73.42	72.63	76.81	chr01
PGA_scaffold8_23275911	PGA_scaffold8	23275911	74.33	72.63	78.65	chr01
PGA_scaffold8_23353769	PGA_scaffold8	23353769	74.79	73.55	78.65	chr01
PGA_scaffold8_23375739	PGA_scaffold8	23375739	75.01	74	78.65	chr01
PGA_scaffold8_23394689	PGA_scaffold8	23394689	75.01	74	78.65	chr01
PGA_scaffold8_23395061	PGA_scaffold8	23395061	75.01	74	78.65	chr01
PGA_scaffold8_23395115	PGA_scaffold8	23395115	75.01	74	78.65	chr01
PGA_scaffold8_23400590	PGA_scaffold8	23400590	75.24	74.46	78.65	chr01
PGA_scaffold8_23451509	PGA_scaffold8	23451509	75.7	75.37	78.65	chr01
PGA_scaffold8_23451519	PGA_scaffold8	23451519	75.7	75.37	78.65	chr01
PGA_scaffold8_23451713	PGA_scaffold8	23451713	75.7	75.37	78.65	chr01
PGA_scaffold8_23451785	PGA_scaffold8	23451785	75.7	75.37	78.65	chr01
PGA_scaffold8_23463180	PGA_scaffold8	23463180	75.7	75.37	78.65	chr01
PGA_scaffold8_23467421	PGA_scaffold8	23467421	75.7	75.37	78.65	chr01
PGA_scaffold8_23509216	PGA_scaffold8	23509216	75.7	75.37	78.65	chr01
PGA_scaffold8_23509295	PGA_scaffold8	23509295	75.7	75.37	78.65	chr01
PGA_scaffold8_23509562	PGA_scaffold8	23509562	75.7	75.37	78.65	chr01
PGA_scaffold8_23509610	PGA_scaffold8	23509610	75.7	75.37	78.65	chr01
PGA_scaffold8_23509666	PGA_scaffold8	23509666	75.7	75.37	78.65	chr01
PGA_scaffold8_23509683	PGA_scaffold8	23509683	75.7	75.37	78.65	chr01
PGA_scaffold8_23509692	PGA_scaffold8	23509692	75.7	75.37	78.65	chr01
PGA_scaffold8_23589081	PGA_scaffold8	23589081	75.7	75.37	78.65	chr01
PGA_scaffold8_23589454	PGA_scaffold8	23589454	75.7	75.37	78.65	chr01
PGA_scaffold8_23589457	PGA_scaffold8	23589457	75.7	75.37	78.65	chr01
PGA_scaffold8_23589510	PGA_scaffold8	23589510	75.7	75.37	78.65	chr01
PGA_scaffold8_23726889	PGA_scaffold8	23726889	75.7	75.37	78.65	chr01
PGA_scaffold8_23726938	PGA_scaffold8	23726938	75.7	75.37	78.65	chr01
PGA_scaffold8_23759065	PGA_scaffold8	23759065	75.7	75.37	78.65	chr01
PGA_scaffold8_23836843	PGA_scaffold8	23836843	75.7	75.37	78.65	chr01
PGA_scaffold8_23843825	PGA_scaffold8	23843825	75.7	75.37	78.65	chr01
PGA_scaffold8_23845648	PGA_scaffold8	23845648	75.92	75.82	78.65	chr01
PGA_scaffold8_23845667	PGA_scaffold8	23845667	75.92	75.82	78.65	chr01
PGA_scaffold8_23845826	PGA_scaffold8	23845826	75.92	75.82	78.65	chr01
PGA_scaffold8_23845879	PGA_scaffold8	23845879	75.92	75.82	78.65	chr01
PGA_scaffold8_23862050	PGA_scaffold8	23862050	75.92	75.82	78.65	chr01
PGA_scaffold8_23883960	PGA_scaffold8	23883960	76.15	76.28	78.65	chr01
PGA_scaffold8_23883991	PGA_scaffold8	23883991	76.6	77.19	78.65	chr01
PGA_scaffold12_9700	PGA_scaffold12	9700	0	0	0	chr02
PGA_scaffold12_59003	PGA_scaffold12	59003	0	0	0	chr02
PGA_scaffold12_59007	PGA_scaffold12	59007	0	0	0	chr02
PGA_scaffold12_75410	PGA_scaffold12	75410	1.38	0	2.79	chr02
PGA_scaffold12_84820	PGA_scaffold12	84820	1.38	0	2.79	chr02
PGA_scaffold12_85911	PGA_scaffold12	85911	1.38	0	2.79	chr02
PGA_scaffold12_107415	PGA_scaffold12	107415	1.38	0	2.79	chr02
PGA_scaffold12_148372	PGA_scaffold12	148372	1.38	0	2.79	chr02
PGA_scaffold12_148660	PGA_scaffold12	148660	1.38	0	2.79	chr02
PGA_scaffold12_148957	PGA_scaffold12	148957	1.38	0	2.79	chr02
PGA_scaffold12_148962	PGA_scaffold12	148962	1.38	0	2.79	chr02
PGA_scaffold12_149019	PGA_scaffold12	149019	1.38	0	2.79	chr02
PGA_scaffold12_229725	PGA_scaffold12	229725	1.6	0.45	2.79	chr02
PGA_scaffold12_305440	PGA_scaffold12	305440	1.83	0.45	3.25	chr02
PGA_scaffold12_305452	PGA_scaffold12	305452	1.83	0.45	3.25	chr02
PGA_scaffold12_305680	PGA_scaffold12	305680	2.28	1.37	3.25	chr02
PGA_scaffold12_371515	PGA_scaffold12	371515	2.97	1.37	4.62	chr02
PGA_scaffold12_371564	PGA_scaffold12	371564	2.97	1.37	4.62	chr02
PGA_scaffold12_371566	PGA_scaffold12	371566	2.97	1.37	4.62	chr02
PGA_scaffold12_371568	PGA_scaffold12	371568	2.97	1.37	4.62	chr02
PGA_scaffold12_371570	PGA_scaffold12	371570	2.97	1.37	4.62	chr02
PGA_scaffold12_371571	PGA_scaffold12	371571	2.97	1.37	4.62	chr02
PGA_scaffold12_371572	PGA_scaffold12	371572	2.97	1.37	4.62	chr02
PGA_scaffold12_371575	PGA_scaffold12	371575	2.97	1.37	4.62	chr02
PGA_scaffold12_372001	PGA_scaffold12	372001	2.97	1.37	4.62	chr02
PGA_scaffold12_381210	PGA_scaffold12	381210	2.97	1.37	4.62	chr02
PGA_scaffold12_384392	PGA_scaffold12	384392	3.42	1.37	5.54	chr02
PGA_scaffold12_384407	PGA_scaffold12	384407	3.88	1.37	6.45	chr02
PGA_scaffold12_402244	PGA_scaffold12	402244	3.88	1.37	6.45	chr02
PGA_scaffold12_403804	PGA_scaffold12	403804	4.1	1.37	6.9	chr02
PGA_scaffold12_454501	PGA_scaffold12	454501	4.1	1.37	6.9	chr02
PGA_scaffold12_454518	PGA_scaffold12	454518	4.1	1.37	6.9	chr02
PGA_scaffold12_454526	PGA_scaffold12	454526	4.1	1.37	6.9	chr02
PGA_scaffold12_456118	PGA_scaffold12	456118	4.1	1.37	6.9	chr02
PGA_scaffold12_488833	PGA_scaffold12	488833	4.1	1.37	6.9	chr02
PGA_scaffold12_488976	PGA_scaffold12	488976	4.1	1.37	6.9	chr02
PGA_scaffold12_505668	PGA_scaffold12	505668	4.33	1.82	6.9	chr02
PGA_scaffold12_505673	PGA_scaffold12	505673	4.33	1.82	6.9	chr02
PGA_scaffold12_505937	PGA_scaffold12	505937	4.33	1.82	6.9	chr02
PGA_scaffold12_505988	PGA_scaffold12	505988	4.33	1.82	6.9	chr02
PGA_scaffold12_510410	PGA_scaffold12	510410	4.33	1.82	6.9	chr02
PGA_scaffold12_510688	PGA_scaffold12	510688	4.33	1.82	6.9	chr02
PGA_scaffold12_510732	PGA_scaffold12	510732	4.33	1.82	6.9	chr02
PGA_scaffold12_541825	PGA_scaffold12	541825	5.01	1.82	8.28	chr02
PGA_scaffold12_541892	PGA_scaffold12	541892	5.01	1.82	8.28	chr02
PGA_scaffold12_541897	PGA_scaffold12	541897	5.47	2.74	8.28	chr02
PGA_scaffold12_541946	PGA_scaffold12	541946	5.47	2.74	8.28	chr02
PGA_scaffold12_541959	PGA_scaffold12	541959	5.47	2.74	8.28	chr02
PGA_scaffold12_571965	PGA_scaffold12	571965	5.47	2.74	8.28	chr02
PGA_scaffold12_605117	PGA_scaffold12	605117	5.47	2.74	8.28	chr02
PGA_scaffold12_605133	PGA_scaffold12	605133	5.47	2.74	8.28	chr02
PGA_scaffold12_605150	PGA_scaffold12	605150	5.47	2.74	8.28	chr02
PGA_scaffold12_605151	PGA_scaffold12	605151	5.47	2.74	8.28	chr02
PGA_scaffold12_705327	PGA_scaffold12	705327	5.47	2.74	8.28	chr02
PGA_scaffold12_705763	PGA_scaffold12	705763	5.47	2.74	8.28	chr02
PGA_scaffold12_735122	PGA_scaffold12	735122	5.69	3.19	8.28	chr02
PGA_scaffold12_735164	PGA_scaffold12	735164	5.69	3.19	8.28	chr02
PGA_scaffold12_755968	PGA_scaffold12	755968	5.69	3.19	8.28	chr02
PGA_scaffold12_756215	PGA_scaffold12	756215	5.69	3.19	8.28	chr02
PGA_scaffold12_756226	PGA_scaffold12	756226	5.69	3.19	8.28	chr02
PGA_scaffold12_765159	PGA_scaffold12	765159	6.15	4.1	8.28	chr02
PGA_scaffold12_765382	PGA_scaffold12	765382	6.15	4.1	8.28	chr02
PGA_scaffold12_765400	PGA_scaffold12	765400	6.38	4.1	8.73	chr02
PGA_scaffold12_773905	PGA_scaffold12	773905	6.38	4.1	8.73	chr02
PGA_scaffold12_773924	PGA_scaffold12	773924	6.38	4.1	8.73	chr02
PGA_scaffold12_773970	PGA_scaffold12	773970	6.38	4.1	8.73	chr02
PGA_scaffold12_773994	PGA_scaffold12	773994	6.38	4.1	8.73	chr02
PGA_scaffold12_774055	PGA_scaffold12	774055	6.38	4.1	8.73	chr02
PGA_scaffold12_774059	PGA_scaffold12	774059	6.38	4.1	8.73	chr02
PGA_scaffold12_785793	PGA_scaffold12	785793	6.83	4.56	9.19	chr02
PGA_scaffold12_787377	PGA_scaffold12	787377	6.83	4.56	9.19	chr02
PGA_scaffold12_787710	PGA_scaffold12	787710	6.83	4.56	9.19	chr02
PGA_scaffold12_787725	PGA_scaffold12	787725	6.83	4.56	9.19	chr02
PGA_scaffold12_787782	PGA_scaffold12	787782	6.83	4.56	9.19	chr02
PGA_scaffold12_811656	PGA_scaffold12	811656	7.06	4.56	9.64	chr02
PGA_scaffold12_811982	PGA_scaffold12	811982	7.06	4.56	9.64	chr02
PGA_scaffold12_823994	PGA_scaffold12	823994	7.06	4.56	9.64	chr02
PGA_scaffold12_824005	PGA_scaffold12	824005	7.06	4.56	9.64	chr02
PGA_scaffold12_849606	PGA_scaffold12	849606	7.06	4.56	9.64	chr02
PGA_scaffold12_876772	PGA_scaffold12	876772	7.06	4.56	9.64	chr02
PGA_scaffold12_877337	PGA_scaffold12	877337	7.06	4.56	9.64	chr02
PGA_scaffold12_877359	PGA_scaffold12	877359	7.06	4.56	9.64	chr02
PGA_scaffold12_889726	PGA_scaffold12	889726	7.06	4.56	9.64	chr02
PGA_scaffold12_889979	PGA_scaffold12	889979	7.28	4.56	10.1	chr02
PGA_scaffold12_909849	PGA_scaffold12	909849	7.51	5.01	10.1	chr02
PGA_scaffold12_910263	PGA_scaffold12	910263	7.51	5.01	10.1	chr02
PGA_scaffold12_926740	PGA_scaffold12	926740	7.51	5.01	10.1	chr02
PGA_scaffold12_926760	PGA_scaffold12	926760	7.51	5.01	10.1	chr02
PGA_scaffold12_926772	PGA_scaffold12	926772	7.51	5.01	10.1	chr02
PGA_scaffold12_926883	PGA_scaffold12	926883	7.51	5.01	10.1	chr02
PGA_scaffold12_926958	PGA_scaffold12	926958	7.74	5.47	10.1	chr02
PGA_scaffold12_926960	PGA_scaffold12	926960	7.74	5.47	10.1	chr02
PGA_scaffold12_928922	PGA_scaffold12	928922	7.74	5.47	10.1	chr02
PGA_scaffold12_954406	PGA_scaffold12	954406	7.74	5.47	10.1	chr02
PGA_scaffold12_954571	PGA_scaffold12	954571	7.74	5.47	10.1	chr02
PGA_scaffold12_962398	PGA_scaffold12	962398	7.74	5.47	10.1	chr02
PGA_scaffold12_962435	PGA_scaffold12	962435	7.74	5.47	10.1	chr02
PGA_scaffold12_962456	PGA_scaffold12	962456	7.74	5.47	10.1	chr02
PGA_scaffold12_962647	PGA_scaffold12	962647	7.74	5.47	10.1	chr02
PGA_scaffold12_962730	PGA_scaffold12	962730	7.74	5.47	10.1	chr02
PGA_scaffold12_962742	PGA_scaffold12	962742	7.74	5.47	10.1	chr02
PGA_scaffold12_962771	PGA_scaffold12	962771	7.74	5.47	10.1	chr02
PGA_scaffold12_964276	PGA_scaffold12	964276	7.74	5.47	10.1	chr02
PGA_scaffold12_964348	PGA_scaffold12	964348	7.74	5.47	10.1	chr02
PGA_scaffold12_968979	PGA_scaffold12	968979	7.96	5.92	10.1	chr02
PGA_scaffold12_968994	PGA_scaffold12	968994	7.96	5.92	10.1	chr02
PGA_scaffold12_969614	PGA_scaffold12	969614	8.88	7.77	10.1	chr02
PGA_scaffold12_969644	PGA_scaffold12	969644	8.88	7.77	10.1	chr02
PGA_scaffold12_969646	PGA_scaffold12	969646	8.88	7.77	10.1	chr02
PGA_scaffold12_1112471	PGA_scaffold12	1112471	10.02	7.77	12.41	chr02
PGA_scaffold12_1138142	PGA_scaffold12	1138142	10.02	7.77	12.41	chr02
PGA_scaffold12_1177932	PGA_scaffold12	1177932	10.25	7.77	12.87	chr02
PGA_scaffold12_1177946	PGA_scaffold12	1177946	10.25	7.77	12.87	chr02
PGA_scaffold12_1177950	PGA_scaffold12	1177950	10.25	7.77	12.87	chr02
PGA_scaffold12_1177997	PGA_scaffold12	1177997	10.25	7.77	12.87	chr02
PGA_scaffold12_1177999	PGA_scaffold12	1177999	10.25	7.77	12.87	chr02
PGA_scaffold12_1178000	PGA_scaffold12	1178000	10.25	7.77	12.87	chr02
PGA_scaffold12_1178325	PGA_scaffold12	1178325	10.25	7.77	12.87	chr02
PGA_scaffold12_1249787	PGA_scaffold12	1249787	10.48	7.77	13.32	chr02
PGA_scaffold12_1281512	PGA_scaffold12	1281512	10.7	8.22	13.32	chr02
PGA_scaffold12_1281736	PGA_scaffold12	1281736	10.7	8.22	13.32	chr02
PGA_scaffold12_1281741	PGA_scaffold12	1281741	10.7	8.22	13.32	chr02
PGA_scaffold12_1297819	PGA_scaffold12	1297819	10.93	8.67	13.32	chr02
PGA_scaffold12_1328740	PGA_scaffold12	1328740	10.93	8.67	13.32	chr02
PGA_scaffold12_1328755	PGA_scaffold12	1328755	10.93	8.67	13.32	chr02
PGA_scaffold12_1328774	PGA_scaffold12	1328774	10.93	8.67	13.32	chr02
PGA_scaffold12_1379666	PGA_scaffold12	1379666	11.16	9.13	13.32	chr02
PGA_scaffold12_1380185	PGA_scaffold12	1380185	11.16	9.13	13.32	chr02
PGA_scaffold12_1380187	PGA_scaffold12	1380187	11.16	9.13	13.32	chr02
PGA_scaffold12_1380188	PGA_scaffold12	1380188	11.16	9.13	13.32	chr02
PGA_scaffold12_1395183	PGA_scaffold12	1395183	11.16	9.13	13.32	chr02
PGA_scaffold12_1423402	PGA_scaffold12	1423402	11.16	9.13	13.32	chr02
PGA_scaffold12_1423522	PGA_scaffold12	1423522	11.16	9.13	13.32	chr02
PGA_scaffold12_1548265	PGA_scaffold12	1548265	11.38	9.13	13.78	chr02
PGA_scaffold12_1560989	PGA_scaffold12	1560989	11.84	9.13	14.69	chr02
PGA_scaffold12_1560992	PGA_scaffold12	1560992	11.84	9.13	14.69	chr02
PGA_scaffold12_1564346	PGA_scaffold12	1564346	11.84	9.13	14.69	chr02
PGA_scaffold12_1564366	PGA_scaffold12	1564366	11.84	9.13	14.69	chr02
PGA_scaffold12_1564373	PGA_scaffold12	1564373	11.84	9.13	14.69	chr02
PGA_scaffold12_1569222	PGA_scaffold12	1569222	11.84	9.13	14.69	chr02
PGA_scaffold12_1569224	PGA_scaffold12	1569224	11.84	9.13	14.69	chr02
PGA_scaffold12_1569228	PGA_scaffold12	1569228	11.84	9.13	14.69	chr02
PGA_scaffold12_1569230	PGA_scaffold12	1569230	11.84	9.13	14.69	chr02
PGA_scaffold12_1569264	PGA_scaffold12	1569264	11.84	9.13	14.69	chr02
PGA_scaffold12_1587596	PGA_scaffold12	1587596	12.06	9.13	15.14	chr02
PGA_scaffold12_1587615	PGA_scaffold12	1587615	12.06	9.13	15.14	chr02
PGA_scaffold12_1604614	PGA_scaffold12	1604614	12.06	9.13	15.14	chr02
PGA_scaffold12_1618285	PGA_scaffold12	1618285	12.06	9.13	15.14	chr02
PGA_scaffold12_1618295	PGA_scaffold12	1618295	12.06	9.13	15.14	chr02
PGA_scaffold12_1629418	PGA_scaffold12	1629418	12.29	9.13	15.6	chr02
PGA_scaffold12_1629419	PGA_scaffold12	1629419	12.29	9.13	15.6	chr02
PGA_scaffold12_1631131	PGA_scaffold12	1631131	12.52	9.13	16.05	chr02
PGA_scaffold12_1631171	PGA_scaffold12	1631171	12.52	9.13	16.05	chr02
PGA_scaffold12_1631600	PGA_scaffold12	1631600	12.52	9.13	16.05	chr02
PGA_scaffold12_1651680	PGA_scaffold12	1651680	12.52	9.13	16.05	chr02
PGA_scaffold12_1685115	PGA_scaffold12	1685115	12.74	9.58	16.05	chr02
PGA_scaffold12_1685131	PGA_scaffold12	1685131	12.74	9.58	16.05	chr02
PGA_scaffold12_1685365	PGA_scaffold12	1685365	12.74	9.58	16.05	chr02
PGA_scaffold12_1720922	PGA_scaffold12	1720922	13.2	9.58	16.97	chr02
PGA_scaffold12_1721346	PGA_scaffold12	1721346	13.2	9.58	16.97	chr02
PGA_scaffold12_1736192	PGA_scaffold12	1736192	13.2	9.58	16.97	chr02
PGA_scaffold12_1749844	PGA_scaffold12	1749844	13.2	9.58	16.97	chr02
PGA_scaffold12_1750190	PGA_scaffold12	1750190	13.2	9.58	16.97	chr02
PGA_scaffold12_1781270	PGA_scaffold12	1781270	13.2	9.58	16.97	chr02
PGA_scaffold12_1781463	PGA_scaffold12	1781463	13.2	9.58	16.97	chr02
PGA_scaffold12_1809420	PGA_scaffold12	1809420	13.2	9.58	16.97	chr02
PGA_scaffold12_1817351	PGA_scaffold12	1817351	13.2	9.58	16.97	chr02
PGA_scaffold12_1817378	PGA_scaffold12	1817378	13.2	9.58	16.97	chr02
PGA_scaffold12_1817421	PGA_scaffold12	1817421	13.2	9.58	16.97	chr02
PGA_scaffold12_1817534	PGA_scaffold12	1817534	13.2	9.58	16.97	chr02
PGA_scaffold12_1817555	PGA_scaffold12	1817555	13.2	9.58	16.97	chr02
PGA_scaffold12_1817575	PGA_scaffold12	1817575	13.2	9.58	16.97	chr02
PGA_scaffold12_1817580	PGA_scaffold12	1817580	13.2	9.58	16.97	chr02
PGA_scaffold12_1817603	PGA_scaffold12	1817603	13.2	9.58	16.97	chr02
PGA_scaffold12_1831537	PGA_scaffold12	1831537	13.43	10.04	16.97	chr02
PGA_scaffold12_1831660	PGA_scaffold12	1831660	13.43	10.04	16.97	chr02
PGA_scaffold12_1831700	PGA_scaffold12	1831700	13.43	10.04	16.97	chr02
PGA_scaffold12_1832085	PGA_scaffold12	1832085	13.43	10.04	16.97	chr02
PGA_scaffold12_1840384	PGA_scaffold12	1840384	13.43	10.04	16.97	chr02
PGA_scaffold12_1857162	PGA_scaffold12	1857162	13.65	10.49	16.97	chr02
PGA_scaffold12_1865597	PGA_scaffold12	1865597	14.34	10.95	17.88	chr02
PGA_scaffold12_1908727	PGA_scaffold12	1908727	14.79	10.95	18.79	chr02
PGA_scaffold12_1908741	PGA_scaffold12	1908741	14.79	10.95	18.79	chr02
PGA_scaffold12_1908749	PGA_scaffold12	1908749	14.79	10.95	18.79	chr02
PGA_scaffold12_1974898	PGA_scaffold12	1974898	15.02	11.4	18.79	chr02
PGA_scaffold12_1974903	PGA_scaffold12	1974903	15.24	11.4	19.25	chr02
PGA_scaffold12_1974920	PGA_scaffold12	1974920	15.24	11.4	19.25	chr02
PGA_scaffold12_1974941	PGA_scaffold12	1974941	15.24	11.4	19.25	chr02
PGA_scaffold12_2054898	PGA_scaffold12	2054898	15.24	11.4	19.25	chr02
PGA_scaffold12_2055125	PGA_scaffold12	2055125	15.24	11.4	19.25	chr02
PGA_scaffold12_2057810	PGA_scaffold12	2057810	15.24	11.4	19.25	chr02
PGA_scaffold12_2060489	PGA_scaffold12	2060489	15.24	11.4	19.25	chr02
PGA_scaffold12_2060508	PGA_scaffold12	2060508	15.24	11.4	19.25	chr02
PGA_scaffold12_2063275	PGA_scaffold12	2063275	15.24	11.4	19.25	chr02
PGA_scaffold12_2063288	PGA_scaffold12	2063288	15.24	11.4	19.25	chr02
PGA_scaffold12_2082600	PGA_scaffold12	2082600	15.24	11.4	19.25	chr02
PGA_scaffold12_2111540	PGA_scaffold12	2111540	15.47	11.86	19.25	chr02
PGA_scaffold12_2111541	PGA_scaffold12	2111541	15.47	11.86	19.25	chr02
PGA_scaffold12_2111589	PGA_scaffold12	2111589	15.47	11.86	19.25	chr02
PGA_scaffold12_2112122	PGA_scaffold12	2112122	15.47	11.86	19.25	chr02
PGA_scaffold12_2112198	PGA_scaffold12	2112198	15.47	11.86	19.25	chr02
PGA_scaffold12_2130294	PGA_scaffold12	2130294	15.47	11.86	19.25	chr02
PGA_scaffold12_2131140	PGA_scaffold12	2131140	15.47	11.86	19.25	chr02
PGA_scaffold12_2136871	PGA_scaffold12	2136871	15.7	12.31	19.25	chr02
PGA_scaffold12_2150753	PGA_scaffold12	2150753	15.7	12.31	19.25	chr02
PGA_scaffold12_2153214	PGA_scaffold12	2153214	15.7	12.31	19.25	chr02
PGA_scaffold12_2235449	PGA_scaffold12	2235449	15.7	12.31	19.25	chr02
PGA_scaffold12_2235489	PGA_scaffold12	2235489	15.7	12.31	19.25	chr02
PGA_scaffold12_2248974	PGA_scaffold12	2248974	15.7	12.31	19.25	chr02
PGA_scaffold12_2249110	PGA_scaffold12	2249110	15.7	12.31	19.25	chr02
PGA_scaffold12_2249132	PGA_scaffold12	2249132	15.7	12.31	19.25	chr02
PGA_scaffold12_2249149	PGA_scaffold12	2249149	15.7	12.31	19.25	chr02
PGA_scaffold12_2249150	PGA_scaffold12	2249150	15.7	12.31	19.25	chr02
PGA_scaffold12_2249155	PGA_scaffold12	2249155	15.7	12.31	19.25	chr02
PGA_scaffold12_2263150	PGA_scaffold12	2263150	15.7	12.31	19.25	chr02
PGA_scaffold12_2263372	PGA_scaffold12	2263372	15.7	12.31	19.25	chr02
PGA_scaffold12_2263373	PGA_scaffold12	2263373	15.7	12.31	19.25	chr02
PGA_scaffold12_2263387	PGA_scaffold12	2263387	15.7	12.31	19.25	chr02
PGA_scaffold12_2263404	PGA_scaffold12	2263404	15.7	12.31	19.25	chr02
PGA_scaffold12_2295713	PGA_scaffold12	2295713	15.7	12.31	19.25	chr02
PGA_scaffold12_2296144	PGA_scaffold12	2296144	15.7	12.31	19.25	chr02
PGA_scaffold12_2306826	PGA_scaffold12	2306826	15.92	12.31	19.7	chr02
PGA_scaffold12_2306954	PGA_scaffold12	2306954	15.92	12.31	19.7	chr02
PGA_scaffold12_2380236	PGA_scaffold12	2380236	16.15	12.31	20.16	chr02
PGA_scaffold12_2380238	PGA_scaffold12	2380238	16.15	12.31	20.16	chr02
PGA_scaffold12_2464352	PGA_scaffold12	2464352	16.38	12.77	20.16	chr02
PGA_scaffold12_2480211	PGA_scaffold12	2480211	16.38	12.77	20.16	chr02
PGA_scaffold12_2480255	PGA_scaffold12	2480255	16.38	12.77	20.16	chr02
PGA_scaffold12_2487604	PGA_scaffold12	2487604	16.6	12.77	20.61	chr02
PGA_scaffold12_2587893	PGA_scaffold12	2587893	17.06	13.68	20.61	chr02
PGA_scaffold12_2588484	PGA_scaffold12	2588484	17.06	13.68	20.61	chr02
PGA_scaffold12_2595059	PGA_scaffold12	2595059	17.51	14.59	20.61	chr02
PGA_scaffold12_2595388	PGA_scaffold12	2595388	17.51	14.59	20.61	chr02
PGA_scaffold12_2603791	PGA_scaffold12	2603791	17.51	14.59	20.61	chr02
PGA_scaffold12_2603823	PGA_scaffold12	2603823	17.51	14.59	20.61	chr02
PGA_scaffold12_2603881	PGA_scaffold12	2603881	17.51	14.59	20.61	chr02
PGA_scaffold12_2612768	PGA_scaffold12	2612768	17.74	14.59	21.07	chr02
PGA_scaffold12_2612796	PGA_scaffold12	2612796	17.74	14.59	21.07	chr02
PGA_scaffold12_2612884	PGA_scaffold12	2612884	17.74	14.59	21.07	chr02
PGA_scaffold12_2639131	PGA_scaffold12	2639131	17.97	15.05	21.07	chr02
PGA_scaffold12_2703005	PGA_scaffold12	2703005	18.42	15.96	21.07	chr02
PGA_scaffold12_2703015	PGA_scaffold12	2703015	18.65	15.96	21.52	chr02
PGA_scaffold12_2703056	PGA_scaffold12	2703056	18.65	15.96	21.52	chr02
PGA_scaffold12_2703189	PGA_scaffold12	2703189	19.56	15.96	23.36	chr02
PGA_scaffold12_2867831	PGA_scaffold12	2867831	20.24	17.34	23.36	chr02
PGA_scaffold12_2868176	PGA_scaffold12	2868176	20.24	17.34	23.36	chr02
PGA_scaffold12_3123848	PGA_scaffold12	3123848	21.16	19.18	23.36	chr02
PGA_scaffold12_3128023	PGA_scaffold12	3128023	21.16	19.18	23.36	chr02
PGA_scaffold12_3128706	PGA_scaffold12	3128706	21.16	19.18	23.36	chr02
PGA_scaffold12_3128709	PGA_scaffold12	3128709	22.53	19.18	26.16	chr02
PGA_scaffold12_3142781	PGA_scaffold12	3142781	22.53	19.18	26.16	chr02
PGA_scaffold12_3186385	PGA_scaffold12	3186385	22.53	19.18	26.16	chr02
PGA_scaffold12_3192437	PGA_scaffold12	3192437	22.53	19.18	26.16	chr02
PGA_scaffold12_3195345	PGA_scaffold12	3195345	22.53	19.18	26.16	chr02
PGA_scaffold12_3195402	PGA_scaffold12	3195402	22.53	19.18	26.16	chr02
PGA_scaffold12_3212331	PGA_scaffold12	3212331	23.22	20.09	26.61	chr02
PGA_scaffold12_3304010	PGA_scaffold12	3304010	23.44	20.55	26.61	chr02
PGA_scaffold12_3358564	PGA_scaffold12	3358564	24.36	20.55	28.45	chr02
PGA_scaffold12_3358594	PGA_scaffold12	3358594	24.36	20.55	28.45	chr02
PGA_scaffold12_3358948	PGA_scaffold12	3358948	24.36	20.55	28.45	chr02
PGA_scaffold12_3388585	PGA_scaffold12	3388585	24.36	20.55	28.45	chr02
PGA_scaffold12_3388622	PGA_scaffold12	3388622	25.04	20.55	29.83	chr02
PGA_scaffold12_3389400	PGA_scaffold12	3389400	25.04	20.55	29.83	chr02
PGA_scaffold12_3389406	PGA_scaffold12	3389406	25.04	20.55	29.83	chr02
PGA_scaffold12_3389475	PGA_scaffold12	3389475	25.04	20.55	29.83	chr02
PGA_scaffold12_3389540	PGA_scaffold12	3389540	25.04	20.55	29.83	chr02
PGA_scaffold12_3395339	PGA_scaffold12	3395339	25.04	20.55	29.83	chr02
PGA_scaffold12_3513471	PGA_scaffold12	3513471	27.59	25.79	29.83	chr02
PGA_scaffold12_3594168	PGA_scaffold12	3594168	27.82	25.79	30.28	chr02
PGA_scaffold12_3594180	PGA_scaffold12	3594180	27.82	25.79	30.28	chr02
PGA_scaffold12_3594373	PGA_scaffold12	3594373	27.82	25.79	30.28	chr02
PGA_scaffold12_3594427	PGA_scaffold12	3594427	27.82	25.79	30.28	chr02
PGA_scaffold12_3800230	PGA_scaffold12	3800230	28.28	25.79	31.2	chr02
PGA_scaffold12_3842748	PGA_scaffold12	3842748	28.28	25.79	31.2	chr02
PGA_scaffold12_3858073	PGA_scaffold12	3858073	28.28	25.79	31.2	chr02
PGA_scaffold12_3858079	PGA_scaffold12	3858079	28.28	25.79	31.2	chr02
PGA_scaffold12_3858119	PGA_scaffold12	3858119	28.28	25.79	31.2	chr02
PGA_scaffold12_3953096	PGA_scaffold12	3953096	28.73	25.79	32.11	chr02
PGA_scaffold12_4000202	PGA_scaffold12	4000202	28.73	25.79	32.11	chr02
PGA_scaffold12_4029683	PGA_scaffold12	4029683	28.73	25.79	32.11	chr02
PGA_scaffold12_4108278	PGA_scaffold12	4108278	28.96	25.79	32.57	chr02
PGA_scaffold12_4224223	PGA_scaffold12	4224223	29.41	25.79	33.48	chr02
PGA_scaffold12_4224239	PGA_scaffold12	4224239	29.41	25.79	33.48	chr02
PGA_scaffold12_4224241	PGA_scaffold12	4224241	29.41	25.79	33.48	chr02
PGA_scaffold12_4224243	PGA_scaffold12	4224243	29.41	25.79	33.48	chr02
PGA_scaffold12_4649833	PGA_scaffold12	4649833	30.56	25.79	35.79	chr02
PGA_scaffold12_4651495	PGA_scaffold12	4651495	30.56	25.79	35.79	chr02
PGA_scaffold12_4651554	PGA_scaffold12	4651554	30.78	25.79	36.25	chr02
PGA_scaffold12_4651589	PGA_scaffold12	4651589	30.78	25.79	36.25	chr02
PGA_scaffold12_4655610	PGA_scaffold12	4655610	30.78	25.79	36.25	chr02
PGA_scaffold12_4685528	PGA_scaffold12	4685528	31.01	26.24	36.25	chr02
PGA_scaffold12_4685536	PGA_scaffold12	4685536	31.01	26.24	36.25	chr02
PGA_scaffold12_4685927	PGA_scaffold12	4685927	31.01	26.24	36.25	chr02
PGA_scaffold12_4685960	PGA_scaffold12	4685960	31.01	26.24	36.25	chr02
PGA_scaffold12_4685974	PGA_scaffold12	4685974	31.01	26.24	36.25	chr02
PGA_scaffold12_4685997	PGA_scaffold12	4685997	31.01	26.24	36.25	chr02
PGA_scaffold12_4686005	PGA_scaffold12	4686005	31.01	26.24	36.25	chr02
PGA_scaffold12_4703937	PGA_scaffold12	4703937	32.15	28.09	36.7	chr02
PGA_scaffold12_4710496	PGA_scaffold12	4710496	32.38	28.09	37.16	chr02
PGA_scaffold12_4710520	PGA_scaffold12	4710520	32.38	28.09	37.16	chr02
PGA_scaffold12_4718158	PGA_scaffold12	4718158	32.38	28.09	37.16	chr02
PGA_scaffold12_4718237	PGA_scaffold12	4718237	32.61	28.54	37.16	chr02
PGA_scaffold12_4718362	PGA_scaffold12	4718362	32.61	28.54	37.16	chr02
PGA_scaffold12_4805452	PGA_scaffold12	4805452	32.83	29	37.16	chr02
PGA_scaffold12_4805488	PGA_scaffold12	4805488	32.83	29	37.16	chr02
PGA_scaffold12_4918568	PGA_scaffold12	4918568	32.83	29	37.16	chr02
PGA_scaffold12_5048807	PGA_scaffold12	5048807	33.29	29.45	37.61	chr02
PGA_scaffold12_5048821	PGA_scaffold12	5048821	33.29	29.45	37.61	chr02
PGA_scaffold12_5048823	PGA_scaffold12	5048823	33.29	29.45	37.61	chr02
PGA_scaffold12_5049003	PGA_scaffold12	5049003	33.29	29.45	37.61	chr02
PGA_scaffold12_5072443	PGA_scaffold12	5072443	33.51	29.45	38.07	chr02
PGA_scaffold12_5081379	PGA_scaffold12	5081379	33.74	29.91	38.07	chr02
PGA_scaffold12_5108905	PGA_scaffold12	5108905	33.74	29.91	38.07	chr02
PGA_scaffold12_5158752	PGA_scaffold12	5158752	33.74	29.91	38.07	chr02
PGA_scaffold12_5160979	PGA_scaffold12	5160979	33.74	29.91	38.07	chr02
PGA_scaffold12_5160980	PGA_scaffold12	5160980	33.74	29.91	38.07	chr02
PGA_scaffold12_5160984	PGA_scaffold12	5160984	33.74	29.91	38.07	chr02
PGA_scaffold12_5161193	PGA_scaffold12	5161193	34.2	30.36	38.52	chr02
PGA_scaffold12_5161207	PGA_scaffold12	5161207	34.2	30.36	38.52	chr02
PGA_scaffold12_5211773	PGA_scaffold12	5211773	34.2	30.36	38.52	chr02
PGA_scaffold12_5233244	PGA_scaffold12	5233244	34.2	30.36	38.52	chr02
PGA_scaffold12_5356832	PGA_scaffold12	5356832	35.11	30.36	40.36	chr02
PGA_scaffold12_5366016	PGA_scaffold12	5366016	35.34	30.82	40.36	chr02
PGA_scaffold12_5366234	PGA_scaffold12	5366234	35.34	30.82	40.36	chr02
PGA_scaffold12_5366250	PGA_scaffold12	5366250	35.34	30.82	40.36	chr02
PGA_scaffold12_5366251	PGA_scaffold12	5366251	35.34	30.82	40.36	chr02
PGA_scaffold12_5366275	PGA_scaffold12	5366275	36.02	30.82	41.74	chr02
PGA_scaffold12_5366283	PGA_scaffold12	5366283	36.02	30.82	41.74	chr02
PGA_scaffold12_5507115	PGA_scaffold12	5507115	36.02	30.82	41.74	chr02
PGA_scaffold12_5507185	PGA_scaffold12	5507185	36.47	31.73	41.74	chr02
PGA_scaffold12_5587867	PGA_scaffold12	5587867	36.7	31.73	42.2	chr02
PGA_scaffold12_5658457	PGA_scaffold12	5658457	36.93	32.18	42.2	chr02
PGA_scaffold12_5658523	PGA_scaffold12	5658523	36.93	32.18	42.2	chr02
PGA_scaffold12_5658559	PGA_scaffold12	5658559	36.93	32.18	42.2	chr02
PGA_scaffold12_5658791	PGA_scaffold12	5658791	37.15	32.18	42.65	chr02
PGA_scaffold12_5664124	PGA_scaffold12	5664124	37.38	32.64	42.65	chr02
PGA_scaffold12_5664273	PGA_scaffold12	5664273	37.38	32.64	42.65	chr02
PGA_scaffold12_5666149	PGA_scaffold12	5666149	37.38	32.64	42.65	chr02
PGA_scaffold12_5672373	PGA_scaffold12	5672373	37.38	32.64	42.65	chr02
PGA_scaffold12_5672419	PGA_scaffold12	5672419	37.38	32.64	42.65	chr02
PGA_scaffold12_5680234	PGA_scaffold12	5680234	37.38	32.64	42.65	chr02
PGA_scaffold12_5744547	PGA_scaffold12	5744547	38.06	33.55	43.1	chr02
PGA_scaffold12_5744605	PGA_scaffold12	5744605	38.06	33.55	43.1	chr02
PGA_scaffold12_5815773	PGA_scaffold12	5815773	38.75	34.93	43.1	chr02
PGA_scaffold12_5817092	PGA_scaffold12	5817092	38.75	34.93	43.1	chr02
PGA_scaffold12_5817121	PGA_scaffold12	5817121	38.97	35.38	43.1	chr02
PGA_scaffold12_5821295	PGA_scaffold12	5821295	39.2	35.38	43.56	chr02
PGA_scaffold12_5821324	PGA_scaffold12	5821324	39.2	35.38	43.56	chr02
PGA_scaffold12_5821348	PGA_scaffold12	5821348	39.2	35.38	43.56	chr02
PGA_scaffold12_5821613	PGA_scaffold12	5821613	39.2	35.38	43.56	chr02
PGA_scaffold12_5821614	PGA_scaffold12	5821614	39.2	35.38	43.56	chr02
PGA_scaffold12_5821676	PGA_scaffold12	5821676	39.2	35.38	43.56	chr02
PGA_scaffold12_5823034	PGA_scaffold12	5823034	39.2	35.38	43.56	chr02
PGA_scaffold12_5823145	PGA_scaffold12	5823145	39.2	35.38	43.56	chr02
PGA_scaffold12_5838224	PGA_scaffold12	5838224	39.43	35.38	44.01	chr02
PGA_scaffold12_5838238	PGA_scaffold12	5838238	39.43	35.38	44.01	chr02
PGA_scaffold12_5838313	PGA_scaffold12	5838313	39.43	35.38	44.01	chr02
PGA_scaffold12_5838342	PGA_scaffold12	5838342	39.43	35.38	44.01	chr02
PGA_scaffold12_5838362	PGA_scaffold12	5838362	39.43	35.38	44.01	chr02
PGA_scaffold12_5863697	PGA_scaffold12	5863697	39.43	35.38	44.01	chr02
PGA_scaffold12_5864347	PGA_scaffold12	5864347	39.43	35.38	44.01	chr02
PGA_scaffold12_5888097	PGA_scaffold12	5888097	39.43	35.38	44.01	chr02
PGA_scaffold12_5888158	PGA_scaffold12	5888158	39.43	35.38	44.01	chr02
PGA_scaffold12_5888293	PGA_scaffold12	5888293	39.43	35.38	44.01	chr02
PGA_scaffold12_5888299	PGA_scaffold12	5888299	39.43	35.38	44.01	chr02
PGA_scaffold12_5888380	PGA_scaffold12	5888380	39.43	35.38	44.01	chr02
PGA_scaffold12_5888399	PGA_scaffold12	5888399	39.43	35.38	44.01	chr02
PGA_scaffold12_5888456	PGA_scaffold12	5888456	39.43	35.38	44.01	chr02
PGA_scaffold12_5888666	PGA_scaffold12	5888666	39.43	35.38	44.01	chr02
PGA_scaffold12_5888672	PGA_scaffold12	5888672	39.43	35.38	44.01	chr02
PGA_scaffold12_5888703	PGA_scaffold12	5888703	39.43	35.38	44.01	chr02
PGA_scaffold12_5938833	PGA_scaffold12	5938833	39.65	35.38	44.47	chr02
PGA_scaffold12_5938861	PGA_scaffold12	5938861	39.65	35.38	44.47	chr02
PGA_scaffold12_5938864	PGA_scaffold12	5938864	39.65	35.38	44.47	chr02
PGA_scaffold12_5938866	PGA_scaffold12	5938866	39.65	35.38	44.47	chr02
PGA_scaffold12_5938872	PGA_scaffold12	5938872	39.65	35.38	44.47	chr02
PGA_scaffold12_6056449	PGA_scaffold12	6056449	39.88	35.38	44.92	chr02
PGA_scaffold12_6057849	PGA_scaffold12	6057849	40.34	35.38	45.84	chr02
PGA_scaffold12_6057888	PGA_scaffold12	6057888	40.34	35.38	45.84	chr02
PGA_scaffold12_6156071	PGA_scaffold12	6156071	40.56	35.84	45.84	chr02
PGA_scaffold12_6171878	PGA_scaffold12	6171878	40.56	35.84	45.84	chr02
PGA_scaffold12_6184166	PGA_scaffold12	6184166	40.56	35.84	45.84	chr02
PGA_scaffold12_6184310	PGA_scaffold12	6184310	40.56	35.84	45.84	chr02
PGA_scaffold12_6184576	PGA_scaffold12	6184576	40.56	35.84	45.84	chr02
PGA_scaffold12_6184591	PGA_scaffold12	6184591	40.56	35.84	45.84	chr02
PGA_scaffold12_6184612	PGA_scaffold12	6184612	40.56	35.84	45.84	chr02
PGA_scaffold12_6260934	PGA_scaffold12	6260934	41.02	35.84	46.75	chr02
PGA_scaffold12_6275868	PGA_scaffold12	6275868	41.24	36.29	46.75	chr02
PGA_scaffold12_6461023	PGA_scaffold12	6461023	41.47	36.75	46.75	chr02
PGA_scaffold12_6461024	PGA_scaffold12	6461024	41.47	36.75	46.75	chr02
PGA_scaffold12_6461227	PGA_scaffold12	6461227	41.47	36.75	46.75	chr02
PGA_scaffold12_6461388	PGA_scaffold12	6461388	41.47	36.75	46.75	chr02
PGA_scaffold12_6466721	PGA_scaffold12	6466721	41.47	36.75	46.75	chr02
PGA_scaffold12_6466779	PGA_scaffold12	6466779	41.47	36.75	46.75	chr02
PGA_scaffold12_6466781	PGA_scaffold12	6466781	41.47	36.75	46.75	chr02
PGA_scaffold12_6467075	PGA_scaffold12	6467075	41.47	36.75	46.75	chr02
PGA_scaffold12_6467087	PGA_scaffold12	6467087	41.47	36.75	46.75	chr02
PGA_scaffold12_6467279	PGA_scaffold12	6467279	41.47	36.75	46.75	chr02
PGA_scaffold12_6516658	PGA_scaffold12	6516658	41.47	36.75	46.75	chr02
PGA_scaffold12_6516704	PGA_scaffold12	6516704	41.47	36.75	46.75	chr02
PGA_scaffold12_6516717	PGA_scaffold12	6516717	41.47	36.75	46.75	chr02
PGA_scaffold12_6516888	PGA_scaffold12	6516888	41.47	36.75	46.75	chr02
PGA_scaffold12_6516911	PGA_scaffold12	6516911	41.47	36.75	46.75	chr02
PGA_scaffold12_6516946	PGA_scaffold12	6516946	41.47	36.75	46.75	chr02
PGA_scaffold12_6885577	PGA_scaffold12	6885577	43.55	39.54	48.13	chr02
PGA_scaffold12_7196725	PGA_scaffold12	7196725	44	39.99	48.58	chr02
PGA_scaffold12_7250242	PGA_scaffold12	7250242	44.23	39.99	49.03	chr02
PGA_scaffold12_7250246	PGA_scaffold12	7250246	44.23	39.99	49.03	chr02
PGA_scaffold12_7375336	PGA_scaffold12	7375336	44.23	39.99	49.03	chr02
PGA_scaffold12_7419469	PGA_scaffold12	7419469	44.46	39.99	49.49	chr02
PGA_scaffold12_7419706	PGA_scaffold12	7419706	44.46	39.99	49.49	chr02
PGA_scaffold12_7419707	PGA_scaffold12	7419707	44.46	39.99	49.49	chr02
PGA_scaffold12_7419741	PGA_scaffold12	7419741	44.46	39.99	49.49	chr02
PGA_scaffold12_7419849	PGA_scaffold12	7419849	44.46	39.99	49.49	chr02
PGA_scaffold12_7514428	PGA_scaffold12	7514428	44.46	39.99	49.49	chr02
PGA_scaffold12_7514665	PGA_scaffold12	7514665	44.46	39.99	49.49	chr02
PGA_scaffold12_7516748	PGA_scaffold12	7516748	44.46	39.99	49.49	chr02
PGA_scaffold12_7517102	PGA_scaffold12	7517102	44.46	39.99	49.49	chr02
PGA_scaffold12_7517115	PGA_scaffold12	7517115	44.46	39.99	49.49	chr02
PGA_scaffold12_7517124	PGA_scaffold12	7517124	44.68	40.45	49.49	chr02
PGA_scaffold12_7646523	PGA_scaffold12	7646523	44.68	40.45	49.49	chr02
PGA_scaffold12_7699911	PGA_scaffold12	7699911	44.68	40.45	49.49	chr02
PGA_scaffold12_7699936	PGA_scaffold12	7699936	44.68	40.45	49.49	chr02
PGA_scaffold12_7699937	PGA_scaffold12	7699937	44.68	40.45	49.49	chr02
PGA_scaffold12_7770287	PGA_scaffold12	7770287	44.68	40.45	49.49	chr02
PGA_scaffold12_7770519	PGA_scaffold12	7770519	44.91	40.9	49.49	chr02
PGA_scaffold12_7823066	PGA_scaffold12	7823066	44.91	40.9	49.49	chr02
PGA_scaffold12_7908951	PGA_scaffold12	7908951	44.91	40.9	49.49	chr02
PGA_scaffold12_7909028	PGA_scaffold12	7909028	44.91	40.9	49.49	chr02
PGA_scaffold12_7909035	PGA_scaffold12	7909035	44.91	40.9	49.49	chr02
PGA_scaffold12_7909072	PGA_scaffold12	7909072	44.91	40.9	49.49	chr02
PGA_scaffold12_8085872	PGA_scaffold12	8085872	44.91	40.9	49.49	chr02
PGA_scaffold12_8085876	PGA_scaffold12	8085876	44.91	40.9	49.49	chr02
PGA_scaffold12_8106332	PGA_scaffold12	8106332	44.91	40.9	49.49	chr02
PGA_scaffold12_8106347	PGA_scaffold12	8106347	44.91	40.9	49.49	chr02
PGA_scaffold12_8106372	PGA_scaffold12	8106372	44.91	40.9	49.49	chr02
PGA_scaffold12_8106718	PGA_scaffold12	8106718	44.91	40.9	49.49	chr02
PGA_scaffold12_8266121	PGA_scaffold12	8266121	45.14	40.9	49.94	chr02
PGA_scaffold12_8266188	PGA_scaffold12	8266188	45.14	40.9	49.94	chr02
PGA_scaffold12_8271666	PGA_scaffold12	8271666	45.14	40.9	49.94	chr02
PGA_scaffold12_8271672	PGA_scaffold12	8271672	45.14	40.9	49.94	chr02
PGA_scaffold12_8275051	PGA_scaffold12	8275051	45.14	40.9	49.94	chr02
PGA_scaffold12_8275057	PGA_scaffold12	8275057	45.14	40.9	49.94	chr02
PGA_scaffold12_8407525	PGA_scaffold12	8407525	45.14	40.9	49.94	chr02
PGA_scaffold12_8407596	PGA_scaffold12	8407596	45.14	40.9	49.94	chr02
PGA_scaffold12_8407603	PGA_scaffold12	8407603	45.14	40.9	49.94	chr02
PGA_scaffold12_8428820	PGA_scaffold12	8428820	45.14	40.9	49.94	chr02
PGA_scaffold12_8428824	PGA_scaffold12	8428824	45.14	40.9	49.94	chr02
PGA_scaffold12_8433109	PGA_scaffold12	8433109	45.14	40.9	49.94	chr02
PGA_scaffold12_8435732	PGA_scaffold12	8435732	45.14	40.9	49.94	chr02
PGA_scaffold12_8437189	PGA_scaffold12	8437189	45.14	40.9	49.94	chr02
PGA_scaffold12_8437198	PGA_scaffold12	8437198	45.14	40.9	49.94	chr02
PGA_scaffold12_8437286	PGA_scaffold12	8437286	45.14	40.9	49.94	chr02
PGA_scaffold12_8552825	PGA_scaffold12	8552825	46.05	41.36	51.32	chr02
PGA_scaffold12_8556056	PGA_scaffold12	8556056	46.05	41.36	51.32	chr02
PGA_scaffold12_8556120	PGA_scaffold12	8556120	46.05	41.36	51.32	chr02
PGA_scaffold12_8601736	PGA_scaffold12	8601736	46.51	42.27	51.32	chr02
PGA_scaffold12_8601739	PGA_scaffold12	8601739	46.51	42.27	51.32	chr02
PGA_scaffold12_8601740	PGA_scaffold12	8601740	46.51	42.27	51.32	chr02
PGA_scaffold12_8601930	PGA_scaffold12	8601930	46.51	42.27	51.32	chr02
PGA_scaffold12_8630043	PGA_scaffold12	8630043	46.73	42.72	51.32	chr02
PGA_scaffold12_8630402	PGA_scaffold12	8630402	46.73	42.72	51.32	chr02
PGA_scaffold12_8646537	PGA_scaffold12	8646537	46.73	42.72	51.32	chr02
PGA_scaffold12_8731429	PGA_scaffold12	8731429	46.96	42.72	51.77	chr02
PGA_scaffold12_8823676	PGA_scaffold12	8823676	46.96	42.72	51.77	chr02
PGA_scaffold12_8823698	PGA_scaffold12	8823698	47.19	43.18	51.77	chr02
PGA_scaffold12_8823710	PGA_scaffold12	8823710	47.19	43.18	51.77	chr02
PGA_scaffold12_8888031	PGA_scaffold12	8888031	47.19	43.18	51.77	chr02
PGA_scaffold12_8888063	PGA_scaffold12	8888063	47.19	43.18	51.77	chr02
PGA_scaffold12_8888064	PGA_scaffold12	8888064	47.19	43.18	51.77	chr02
PGA_scaffold12_8898965	PGA_scaffold12	8898965	47.64	43.18	52.69	chr02
PGA_scaffold12_8904403	PGA_scaffold12	8904403	47.64	43.18	52.69	chr02
PGA_scaffold12_8948012	PGA_scaffold12	8948012	47.64	43.18	52.69	chr02
PGA_scaffold12_8948027	PGA_scaffold12	8948027	47.64	43.18	52.69	chr02
PGA_scaffold12_8948208	PGA_scaffold12	8948208	47.87	43.63	52.69	chr02
PGA_scaffold12_8965911	PGA_scaffold12	8965911	48.09	43.63	53.14	chr02
PGA_scaffold12_8970025	PGA_scaffold12	8970025	48.32	44.09	53.14	chr02
PGA_scaffold12_9152499	PGA_scaffold12	9152499	48.55	44.09	53.6	chr02
PGA_scaffold12_9152568	PGA_scaffold12	9152568	48.55	44.09	53.6	chr02
PGA_scaffold12_9195032	PGA_scaffold12	9195032	48.55	44.09	53.6	chr02
PGA_scaffold12_9195371	PGA_scaffold12	9195371	48.55	44.09	53.6	chr02
PGA_scaffold12_9374983	PGA_scaffold12	9374983	49.23	44.09	54.97	chr02
PGA_scaffold12_9562257	PGA_scaffold12	9562257	49.46	44.54	54.97	chr02
PGA_scaffold12_9562271	PGA_scaffold12	9562271	49.46	44.54	54.97	chr02
PGA_scaffold12_9609129	PGA_scaffold12	9609129	49.46	44.54	54.97	chr02
PGA_scaffold12_9609134	PGA_scaffold12	9609134	49.46	44.54	54.97	chr02
PGA_scaffold12_9609525	PGA_scaffold12	9609525	49.46	44.54	54.97	chr02
PGA_scaffold12_9609577	PGA_scaffold12	9609577	49.46	44.54	54.97	chr02
PGA_scaffold12_9620749	PGA_scaffold12	9620749	49.46	44.54	54.97	chr02
PGA_scaffold12_9620870	PGA_scaffold12	9620870	49.46	44.54	54.97	chr02
PGA_scaffold12_9775042	PGA_scaffold12	9775042	49.46	44.54	54.97	chr02
PGA_scaffold12_9784219	PGA_scaffold12	9784219	50.14	44.54	56.35	chr02
PGA_scaffold12_9784335	PGA_scaffold12	9784335	50.14	44.54	56.35	chr02
PGA_scaffold12_9908137	PGA_scaffold12	9908137	50.14	44.54	56.35	chr02
PGA_scaffold12_10014928	PGA_scaffold12	10014928	50.82	44.54	57.73	chr02
PGA_scaffold12_10014983	PGA_scaffold12	10014983	50.82	44.54	57.73	chr02
PGA_scaffold12_10015000	PGA_scaffold12	10015000	50.82	44.54	57.73	chr02
PGA_scaffold12_10015277	PGA_scaffold12	10015277	51.05	44.54	58.18	chr02
PGA_scaffold12_10015303	PGA_scaffold12	10015303	51.05	44.54	58.18	chr02
PGA_scaffold12_10015328	PGA_scaffold12	10015328	51.05	44.54	58.18	chr02
PGA_scaffold12_10249212	PGA_scaffold12	10249212	51.73	44.54	59.56	chr02
PGA_scaffold12_10249726	PGA_scaffold12	10249726	51.73	44.54	59.56	chr02
PGA_scaffold12_10249907	PGA_scaffold12	10249907	51.73	44.54	59.56	chr02
PGA_scaffold12_10250868	PGA_scaffold12	10250868	51.73	44.54	59.56	chr02
PGA_scaffold12_10250901	PGA_scaffold12	10250901	51.73	44.54	59.56	chr02
PGA_scaffold12_10250981	PGA_scaffold12	10250981	51.73	44.54	59.56	chr02
PGA_scaffold12_10251022	PGA_scaffold12	10251022	51.73	44.54	59.56	chr02
PGA_scaffold12_10251487	PGA_scaffold12	10251487	51.73	44.54	59.56	chr02
PGA_scaffold12_10251528	PGA_scaffold12	10251528	51.73	44.54	59.56	chr02
PGA_scaffold12_10251529	PGA_scaffold12	10251529	51.73	44.54	59.56	chr02
PGA_scaffold12_10394447	PGA_scaffold12	10394447	51.96	45	59.56	chr02
PGA_scaffold12_10394489	PGA_scaffold12	10394489	51.96	45	59.56	chr02
PGA_scaffold12_10446814	PGA_scaffold12	10446814	52.19	45.45	59.56	chr02
PGA_scaffold12_10448729	PGA_scaffold12	10448729	52.41	45.9	59.56	chr02
PGA_scaffold12_10478163	PGA_scaffold12	10478163	52.41	45.9	59.56	chr02
PGA_scaffold12_10478183	PGA_scaffold12	10478183	52.41	45.9	59.56	chr02
PGA_scaffold12_10478535	PGA_scaffold12	10478535	52.41	45.9	59.56	chr02
PGA_scaffold12_10478569	PGA_scaffold12	10478569	52.41	45.9	59.56	chr02
PGA_scaffold12_10594681	PGA_scaffold12	10594681	52.41	45.9	59.56	chr02
PGA_scaffold12_10824633	PGA_scaffold12	10824633	52.64	45.9	60.01	chr02
PGA_scaffold12_11484426	PGA_scaffold12	11484426	52.64	45.9	60.01	chr02
PGA_scaffold12_11544964	PGA_scaffold12	11544964	52.64	45.9	60.01	chr02
PGA_scaffold12_12029185	PGA_scaffold12	12029185	52.64	45.9	60.01	chr02
PGA_scaffold12_12029228	PGA_scaffold12	12029228	52.87	45.9	60.47	chr02
PGA_scaffold12_12085168	PGA_scaffold12	12085168	52.87	45.9	60.47	chr02
PGA_scaffold12_12330217	PGA_scaffold12	12330217	53.32	46.82	60.47	chr02
PGA_scaffold12_13627033	PGA_scaffold12	13627033	53.32	46.82	60.47	chr02
PGA_scaffold12_13784786	PGA_scaffold12	13784786	53.32	46.82	60.47	chr02
PGA_scaffold12_14037044	PGA_scaffold12	14037044	53.32	46.82	60.47	chr02
PGA_scaffold12_14037095	PGA_scaffold12	14037095	53.32	46.82	60.47	chr02
PGA_scaffold12_14037491	PGA_scaffold12	14037491	53.32	46.82	60.47	chr02
PGA_scaffold12_14074590	PGA_scaffold12	14074590	53.32	46.82	60.47	chr02
PGA_scaffold12_14141934	PGA_scaffold12	14141934	53.32	46.82	60.47	chr02
PGA_scaffold12_14141941	PGA_scaffold12	14141941	53.32	46.82	60.47	chr02
PGA_scaffold12_14142155	PGA_scaffold12	14142155	53.32	46.82	60.47	chr02
PGA_scaffold12_14261074	PGA_scaffold12	14261074	53.55	46.82	60.92	chr02
PGA_scaffold12_14422348	PGA_scaffold12	14422348	53.55	46.82	60.92	chr02
PGA_scaffold12_14490463	PGA_scaffold12	14490463	53.55	46.82	60.92	chr02
PGA_scaffold12_14761676	PGA_scaffold12	14761676	53.55	46.82	60.92	chr02
PGA_scaffold12_14761739	PGA_scaffold12	14761739	53.55	46.82	60.92	chr02
PGA_scaffold12_14835613	PGA_scaffold12	14835613	53.55	46.82	60.92	chr02
PGA_scaffold12_14835671	PGA_scaffold12	14835671	53.55	46.82	60.92	chr02
PGA_scaffold12_14835937	PGA_scaffold12	14835937	53.55	46.82	60.92	chr02
PGA_scaffold12_14835939	PGA_scaffold12	14835939	53.55	46.82	60.92	chr02
PGA_scaffold12_15076819	PGA_scaffold12	15076819	53.55	46.82	60.92	chr02
PGA_scaffold12_15076824	PGA_scaffold12	15076824	53.55	46.82	60.92	chr02
PGA_scaffold12_15427756	PGA_scaffold12	15427756	53.55	46.82	60.92	chr02
PGA_scaffold12_15428220	PGA_scaffold12	15428220	53.55	46.82	60.92	chr02
PGA_scaffold12_15535773	PGA_scaffold12	15535773	53.55	46.82	60.92	chr02
PGA_scaffold12_15860151	PGA_scaffold12	15860151	53.55	46.82	60.92	chr02
PGA_scaffold12_15860537	PGA_scaffold12	15860537	54	47.73	60.92	chr02
PGA_scaffold12_16024751	PGA_scaffold12	16024751	54	47.73	60.92	chr02
PGA_scaffold12_16024810	PGA_scaffold12	16024810	54	47.73	60.92	chr02
PGA_scaffold12_16024851	PGA_scaffold12	16024851	54	47.73	60.92	chr02
PGA_scaffold12_16270386	PGA_scaffold12	16270386	54	47.73	60.92	chr02
PGA_scaffold12_17488947	PGA_scaffold12	17488947	54.46	48.64	60.92	chr02
PGA_scaffold12_17510130	PGA_scaffold12	17510130	54.46	48.64	60.92	chr02
PGA_scaffold12_17621594	PGA_scaffold12	17621594	55.14	50.02	60.92	chr02
PGA_scaffold12_17690877	PGA_scaffold12	17690877	55.14	50.02	60.92	chr02
PGA_scaffold12_17690889	PGA_scaffold12	17690889	55.14	50.02	60.92	chr02
PGA_scaffold12_17691242	PGA_scaffold12	17691242	55.14	50.02	60.92	chr02
PGA_scaffold12_17697454	PGA_scaffold12	17697454	55.14	50.02	60.92	chr02
PGA_scaffold12_18231524	PGA_scaffold12	18231524	55.6	50.93	60.92	chr02
PGA_scaffold12_18231564	PGA_scaffold12	18231564	55.6	50.93	60.92	chr02
PGA_scaffold12_18232161	PGA_scaffold12	18232161	55.6	50.93	60.92	chr02
PGA_scaffold12_18264293	PGA_scaffold12	18264293	55.82	51.39	60.92	chr02
PGA_scaffold12_18485782	PGA_scaffold12	18485782	56.05	51.84	60.92	chr02
PGA_scaffold12_18587414	PGA_scaffold12	18587414	56.28	52.3	60.92	chr02
PGA_scaffold12_18587481	PGA_scaffold12	18587481	56.28	52.3	60.92	chr02
PGA_scaffold12_18587485	PGA_scaffold12	18587485	56.28	52.3	60.92	chr02
PGA_scaffold12_18587554	PGA_scaffold12	18587554	56.28	52.3	60.92	chr02
PGA_scaffold12_18587659	PGA_scaffold12	18587659	56.28	52.3	60.92	chr02
PGA_scaffold12_18588449	PGA_scaffold12	18588449	56.28	52.3	60.92	chr02
PGA_scaffold12_18588466	PGA_scaffold12	18588466	56.28	52.3	60.92	chr02
PGA_scaffold12_18716070	PGA_scaffold12	18716070	56.5	52.3	61.37	chr02
PGA_scaffold12_18716071	PGA_scaffold12	18716071	56.5	52.3	61.37	chr02
PGA_scaffold12_18716138	PGA_scaffold12	18716138	56.5	52.3	61.37	chr02
PGA_scaffold12_18716279	PGA_scaffold12	18716279	56.5	52.3	61.37	chr02
PGA_scaffold12_18740287	PGA_scaffold12	18740287	56.5	52.3	61.37	chr02
PGA_scaffold12_18740315	PGA_scaffold12	18740315	56.5	52.3	61.37	chr02
PGA_scaffold12_18741026	PGA_scaffold12	18741026	56.5	52.3	61.37	chr02
PGA_scaffold12_18741064	PGA_scaffold12	18741064	56.5	52.3	61.37	chr02
PGA_scaffold12_18768695	PGA_scaffold12	18768695	56.96	52.3	62.29	chr02
PGA_scaffold12_18768712	PGA_scaffold12	18768712	56.96	52.3	62.29	chr02
PGA_scaffold12_18793608	PGA_scaffold12	18793608	56.96	52.3	62.29	chr02
PGA_scaffold12_18933867	PGA_scaffold12	18933867	58.57	52.75	65.08	chr02
PGA_scaffold12_19064729	PGA_scaffold12	19064729	59.02	53.67	65.08	chr02
PGA_scaffold12_19186353	PGA_scaffold12	19186353	59.02	53.67	65.08	chr02
PGA_scaffold12_19277330	PGA_scaffold12	19277330	59.02	53.67	65.08	chr02
PGA_scaffold12_19277405	PGA_scaffold12	19277405	59.25	54.12	65.08	chr02
PGA_scaffold12_19465852	PGA_scaffold12	19465852	59.7	55.03	65.08	chr02
PGA_scaffold18_80211	PGA_scaffold18	80211	0	0	0	chr03
PGA_scaffold18_80474	PGA_scaffold18	80474	0.23	0.45	0	chr03
PGA_scaffold18_80589	PGA_scaffold18	80589	0.68	0.45	0.91	chr03
PGA_scaffold18_80722	PGA_scaffold18	80722	0.68	0.45	0.91	chr03
PGA_scaffold18_127175	PGA_scaffold18	127175	0.68	0.45	0.91	chr03
PGA_scaffold18_127281	PGA_scaffold18	127281	0.68	0.45	0.91	chr03
PGA_scaffold18_127339	PGA_scaffold18	127339	0.68	0.45	0.91	chr03
PGA_scaffold18_129198	PGA_scaffold18	129198	0.68	0.45	0.91	chr03
PGA_scaffold18_129233	PGA_scaffold18	129233	0.68	0.45	0.91	chr03
PGA_scaffold18_129294	PGA_scaffold18	129294	0.68	0.45	0.91	chr03
PGA_scaffold18_136470	PGA_scaffold18	136470	0.68	0.45	0.91	chr03
PGA_scaffold18_136504	PGA_scaffold18	136504	0.68	0.45	0.91	chr03
PGA_scaffold18_136553	PGA_scaffold18	136553	0.68	0.45	0.91	chr03
PGA_scaffold18_178806	PGA_scaffold18	178806	0.68	0.45	0.91	chr03
PGA_scaffold18_179106	PGA_scaffold18	179106	0.68	0.45	0.91	chr03
PGA_scaffold18_179110	PGA_scaffold18	179110	0.68	0.45	0.91	chr03
PGA_scaffold18_179247	PGA_scaffold18	179247	0.68	0.45	0.91	chr03
PGA_scaffold18_184084	PGA_scaffold18	184084	1.36	1.83	0.91	chr03
PGA_scaffold18_184091	PGA_scaffold18	184091	1.59	2.29	0.91	chr03
PGA_scaffold18_184114	PGA_scaffold18	184114	1.59	2.29	0.91	chr03
PGA_scaffold18_234482	PGA_scaffold18	234482	2.05	2.29	1.83	chr03
PGA_scaffold18_234560	PGA_scaffold18	234560	2.05	2.29	1.83	chr03
PGA_scaffold18_234595	PGA_scaffold18	234595	2.05	2.29	1.83	chr03
PGA_scaffold18_296437	PGA_scaffold18	296437	2.27	2.74	1.83	chr03
PGA_scaffold18_395198	PGA_scaffold18	395198	3.65	5.53	1.83	chr03
PGA_scaffold18_395248	PGA_scaffold18	395248	3.65	5.53	1.83	chr03
PGA_scaffold18_395275	PGA_scaffold18	395275	3.65	5.53	1.83	chr03
PGA_scaffold18_395449	PGA_scaffold18	395449	3.88	5.99	1.83	chr03
PGA_scaffold18_395477	PGA_scaffold18	395477	3.88	5.99	1.83	chr03
PGA_scaffold18_395487	PGA_scaffold18	395487	3.88	5.99	1.83	chr03
PGA_scaffold18_395491	PGA_scaffold18	395491	3.88	5.99	1.83	chr03
PGA_scaffold18_395508	PGA_scaffold18	395508	3.88	5.99	1.83	chr03
PGA_scaffold18_503725	PGA_scaffold18	503725	5.95	10.23	1.83	chr03
PGA_scaffold18_503743	PGA_scaffold18	503743	6.18	10.69	1.83	chr03
PGA_scaffold18_503745	PGA_scaffold18	503745	6.18	10.69	1.83	chr03
PGA_scaffold18_503754	PGA_scaffold18	503754	6.18	10.69	1.83	chr03
PGA_scaffold18_587062	PGA_scaffold18	587062	6.18	10.69	1.83	chr03
PGA_scaffold18_587165	PGA_scaffold18	587165	6.18	10.69	1.83	chr03
PGA_scaffold18_587188	PGA_scaffold18	587188	6.18	10.69	1.83	chr03
PGA_scaffold18_587209	PGA_scaffold18	587209	6.18	10.69	1.83	chr03
PGA_scaffold18_665026	PGA_scaffold18	665026	6.86	11.14	2.74	chr03
PGA_scaffold18_2408492	PGA_scaffold18	2408492	7.09	11.6	2.74	chr03
PGA_scaffold18_2408564	PGA_scaffold18	2408564	7.09	11.6	2.74	chr03
PGA_scaffold18_5811874	PGA_scaffold18	5811874	8	12.51	3.65	chr03
PGA_scaffold18_5811903	PGA_scaffold18	5811903	8	12.51	3.65	chr03
PGA_scaffold18_5811959	PGA_scaffold18	5811959	8	12.51	3.65	chr03
PGA_scaffold18_5812011	PGA_scaffold18	5812011	8	12.51	3.65	chr03
PGA_scaffold18_5857268	PGA_scaffold18	5857268	8	12.51	3.65	chr03
PGA_scaffold18_5857286	PGA_scaffold18	5857286	8	12.51	3.65	chr03
PGA_scaffold18_5857359	PGA_scaffold18	5857359	8	12.51	3.65	chr03
PGA_scaffold18_5857652	PGA_scaffold18	5857652	8	12.51	3.65	chr03
PGA_scaffold18_6267093	PGA_scaffold18	6267093	8	12.51	3.65	chr03
PGA_scaffold18_6267107	PGA_scaffold18	6267107	8	12.51	3.65	chr03
PGA_scaffold18_6267111	PGA_scaffold18	6267111	8	12.51	3.65	chr03
PGA_scaffold18_6267158	PGA_scaffold18	6267158	8	12.51	3.65	chr03
PGA_scaffold18_6267550	PGA_scaffold18	6267550	8.23	12.51	4.11	chr03
PGA_scaffold18_6626360	PGA_scaffold18	6626360	8.23	12.51	4.11	chr03
PGA_scaffold18_6626694	PGA_scaffold18	6626694	8.46	12.51	4.56	chr03
PGA_scaffold18_6626731	PGA_scaffold18	6626731	8.46	12.51	4.56	chr03
PGA_scaffold18_6848494	PGA_scaffold18	6848494	8.69	12.51	5.02	chr03
PGA_scaffold18_6875471	PGA_scaffold18	6875471	8.69	12.51	5.02	chr03
PGA_scaffold18_6875483	PGA_scaffold18	6875483	8.69	12.51	5.02	chr03
PGA_scaffold18_7027042	PGA_scaffold18	7027042	8.69	12.51	5.02	chr03
PGA_scaffold18_7027046	PGA_scaffold18	7027046	8.69	12.51	5.02	chr03
PGA_scaffold18_7117332	PGA_scaffold18	7117332	8.69	12.51	5.02	chr03
PGA_scaffold18_7156797	PGA_scaffold18	7156797	8.69	12.51	5.02	chr03
PGA_scaffold18_7203231	PGA_scaffold18	7203231	8.69	12.51	5.02	chr03
PGA_scaffold18_7203302	PGA_scaffold18	7203302	8.69	12.51	5.02	chr03
PGA_scaffold18_7205422	PGA_scaffold18	7205422	8.69	12.51	5.02	chr03
PGA_scaffold18_7205511	PGA_scaffold18	7205511	8.69	12.51	5.02	chr03
PGA_scaffold18_7205533	PGA_scaffold18	7205533	8.69	12.51	5.02	chr03
PGA_scaffold18_7205625	PGA_scaffold18	7205625	8.69	12.51	5.02	chr03
PGA_scaffold18_7205989	PGA_scaffold18	7205989	8.69	12.51	5.02	chr03
PGA_scaffold18_7206040	PGA_scaffold18	7206040	8.69	12.51	5.02	chr03
PGA_scaffold18_7320543	PGA_scaffold18	7320543	8.69	12.51	5.02	chr03
PGA_scaffold18_7320593	PGA_scaffold18	7320593	8.69	12.51	5.02	chr03
PGA_scaffold18_7320597	PGA_scaffold18	7320597	8.69	12.51	5.02	chr03
PGA_scaffold18_7320620	PGA_scaffold18	7320620	8.69	12.51	5.02	chr03
PGA_scaffold18_7321014	PGA_scaffold18	7321014	8.69	12.51	5.02	chr03
PGA_scaffold18_7321015	PGA_scaffold18	7321015	8.69	12.51	5.02	chr03
PGA_scaffold18_7321026	PGA_scaffold18	7321026	8.69	12.51	5.02	chr03
PGA_scaffold18_7349211	PGA_scaffold18	7349211	8.69	12.51	5.02	chr03
PGA_scaffold18_7349466	PGA_scaffold18	7349466	8.69	12.51	5.02	chr03
PGA_scaffold18_7728660	PGA_scaffold18	7728660	8.69	12.51	5.02	chr03
PGA_scaffold18_7728698	PGA_scaffold18	7728698	8.69	12.51	5.02	chr03
PGA_scaffold18_7728947	PGA_scaffold18	7728947	8.69	12.51	5.02	chr03
PGA_scaffold18_7728951	PGA_scaffold18	7728951	8.69	12.51	5.02	chr03
PGA_scaffold18_7729011	PGA_scaffold18	7729011	8.69	12.51	5.02	chr03
PGA_scaffold18_7816494	PGA_scaffold18	7816494	8.91	12.51	5.47	chr03
PGA_scaffold18_8701537	PGA_scaffold18	8701537	8.91	12.51	5.47	chr03
PGA_scaffold18_8701546	PGA_scaffold18	8701546	8.91	12.51	5.47	chr03
PGA_scaffold18_8701565	PGA_scaffold18	8701565	8.91	12.51	5.47	chr03
PGA_scaffold18_8701586	PGA_scaffold18	8701586	8.91	12.51	5.47	chr03
PGA_scaffold18_8701594	PGA_scaffold18	8701594	8.91	12.51	5.47	chr03
PGA_scaffold18_9442805	PGA_scaffold18	9442805	9.14	12.97	5.47	chr03
PGA_scaffold18_9442836	PGA_scaffold18	9442836	9.14	12.97	5.47	chr03
PGA_scaffold18_9443000	PGA_scaffold18	9443000	9.14	12.97	5.47	chr03
PGA_scaffold18_9450422	PGA_scaffold18	9450422	9.14	12.97	5.47	chr03
PGA_scaffold18_9450423	PGA_scaffold18	9450423	9.14	12.97	5.47	chr03
PGA_scaffold18_9450466	PGA_scaffold18	9450466	9.14	12.97	5.47	chr03
PGA_scaffold18_9450506	PGA_scaffold18	9450506	9.14	12.97	5.47	chr03
PGA_scaffold18_9450510	PGA_scaffold18	9450510	9.14	12.97	5.47	chr03
PGA_scaffold18_9450545	PGA_scaffold18	9450545	9.14	12.97	5.47	chr03
PGA_scaffold18_9450548	PGA_scaffold18	9450548	9.14	12.97	5.47	chr03
PGA_scaffold18_9517929	PGA_scaffold18	9517929	9.14	12.97	5.47	chr03
PGA_scaffold18_9517944	PGA_scaffold18	9517944	9.14	12.97	5.47	chr03
PGA_scaffold18_9518186	PGA_scaffold18	9518186	9.14	12.97	5.47	chr03
PGA_scaffold18_9729207	PGA_scaffold18	9729207	9.14	12.97	5.47	chr03
PGA_scaffold18_9729220	PGA_scaffold18	9729220	9.14	12.97	5.47	chr03
PGA_scaffold18_9729254	PGA_scaffold18	9729254	9.14	12.97	5.47	chr03
PGA_scaffold18_9768927	PGA_scaffold18	9768927	9.14	12.97	5.47	chr03
PGA_scaffold18_9768979	PGA_scaffold18	9768979	9.14	12.97	5.47	chr03
PGA_scaffold18_9859386	PGA_scaffold18	9859386	9.59	12.97	6.38	chr03
PGA_scaffold18_9859397	PGA_scaffold18	9859397	9.59	12.97	6.38	chr03
PGA_scaffold18_9859426	PGA_scaffold18	9859426	9.59	12.97	6.38	chr03
PGA_scaffold18_9859430	PGA_scaffold18	9859430	9.59	12.97	6.38	chr03
PGA_scaffold18_9954386	PGA_scaffold18	9954386	9.59	12.97	6.38	chr03
PGA_scaffold18_9954409	PGA_scaffold18	9954409	9.59	12.97	6.38	chr03
PGA_scaffold18_9954743	PGA_scaffold18	9954743	9.59	12.97	6.38	chr03
PGA_scaffold18_9954815	PGA_scaffold18	9954815	9.82	12.97	6.84	chr03
PGA_scaffold18_10128491	PGA_scaffold18	10128491	9.82	12.97	6.84	chr03
PGA_scaffold18_10128509	PGA_scaffold18	10128509	9.82	12.97	6.84	chr03
PGA_scaffold18_10128528	PGA_scaffold18	10128528	9.82	12.97	6.84	chr03
PGA_scaffold18_10128529	PGA_scaffold18	10128529	9.82	12.97	6.84	chr03
PGA_scaffold18_10128742	PGA_scaffold18	10128742	9.82	12.97	6.84	chr03
PGA_scaffold18_10128855	PGA_scaffold18	10128855	9.82	12.97	6.84	chr03
PGA_scaffold18_10128900	PGA_scaffold18	10128900	9.82	12.97	6.84	chr03
PGA_scaffold18_10128911	PGA_scaffold18	10128911	9.82	12.97	6.84	chr03
PGA_scaffold18_10128930	PGA_scaffold18	10128930	10.05	12.97	7.29	chr03
PGA_scaffold18_10129245	PGA_scaffold18	10129245	10.05	12.97	7.29	chr03
PGA_scaffold18_10131854	PGA_scaffold18	10131854	10.05	12.97	7.29	chr03
PGA_scaffold18_10131972	PGA_scaffold18	10131972	10.05	12.97	7.29	chr03
PGA_scaffold18_10132290	PGA_scaffold18	10132290	10.05	12.97	7.29	chr03
PGA_scaffold18_10132347	PGA_scaffold18	10132347	10.05	12.97	7.29	chr03
PGA_scaffold18_10252532	PGA_scaffold18	10252532	10.05	12.97	7.29	chr03
PGA_scaffold18_10313293	PGA_scaffold18	10313293	10.96	12.97	9.14	chr03
PGA_scaffold18_10431465	PGA_scaffold18	10431465	10.96	12.97	9.14	chr03
PGA_scaffold18_10431493	PGA_scaffold18	10431493	10.96	12.97	9.14	chr03
PGA_scaffold18_10431721	PGA_scaffold18	10431721	10.96	12.97	9.14	chr03
PGA_scaffold18_10431777	PGA_scaffold18	10431777	10.96	12.97	9.14	chr03
PGA_scaffold18_10817678	PGA_scaffold18	10817678	11.87	14.81	9.14	chr03
PGA_scaffold18_10817729	PGA_scaffold18	10817729	11.87	14.81	9.14	chr03
PGA_scaffold18_10818201	PGA_scaffold18	10818201	11.87	14.81	9.14	chr03
PGA_scaffold18_10912664	PGA_scaffold18	10912664	11.87	14.81	9.14	chr03
PGA_scaffold18_10912799	PGA_scaffold18	10912799	11.87	14.81	9.14	chr03
PGA_scaffold18_10912823	PGA_scaffold18	10912823	11.87	14.81	9.14	chr03
PGA_scaffold18_10912830	PGA_scaffold18	10912830	11.87	14.81	9.14	chr03
PGA_scaffold18_10912918	PGA_scaffold18	10912918	11.87	14.81	9.14	chr03
PGA_scaffold18_10923617	PGA_scaffold18	10923617	11.87	14.81	9.14	chr03
PGA_scaffold18_10923633	PGA_scaffold18	10923633	11.87	14.81	9.14	chr03
PGA_scaffold18_10923720	PGA_scaffold18	10923720	11.87	14.81	9.14	chr03
PGA_scaffold18_10929900	PGA_scaffold18	10929900	11.87	14.81	9.14	chr03
PGA_scaffold18_11034393	PGA_scaffold18	11034393	11.87	14.81	9.14	chr03
PGA_scaffold18_11034449	PGA_scaffold18	11034449	11.87	14.81	9.14	chr03
PGA_scaffold18_11034482	PGA_scaffold18	11034482	11.87	14.81	9.14	chr03
PGA_scaffold18_11034483	PGA_scaffold18	11034483	11.87	14.81	9.14	chr03
PGA_scaffold18_11034653	PGA_scaffold18	11034653	11.87	14.81	9.14	chr03
PGA_scaffold18_11092415	PGA_scaffold18	11092415	11.87	14.81	9.14	chr03
PGA_scaffold18_11092447	PGA_scaffold18	11092447	11.87	14.81	9.14	chr03
PGA_scaffold18_11092498	PGA_scaffold18	11092498	11.87	14.81	9.14	chr03
PGA_scaffold18_11142534	PGA_scaffold18	11142534	12.33	14.81	10.05	chr03
PGA_scaffold18_11151545	PGA_scaffold18	11151545	12.33	14.81	10.05	chr03
PGA_scaffold18_11151680	PGA_scaffold18	11151680	12.33	14.81	10.05	chr03
PGA_scaffold18_11279610	PGA_scaffold18	11279610	13.01	15.26	10.96	chr03
PGA_scaffold18_11279613	PGA_scaffold18	11279613	13.24	15.26	11.42	chr03
PGA_scaffold18_11279625	PGA_scaffold18	11279625	13.24	15.26	11.42	chr03
PGA_scaffold18_11711933	PGA_scaffold18	11711933	13.92	16.64	11.42	chr03
PGA_scaffold18_11736534	PGA_scaffold18	11736534	14.6	16.64	12.79	chr03
PGA_scaffold18_11736549	PGA_scaffold18	11736549	14.6	16.64	12.79	chr03
PGA_scaffold18_11736570	PGA_scaffold18	11736570	14.6	16.64	12.79	chr03
PGA_scaffold18_11736933	PGA_scaffold18	11736933	14.6	16.64	12.79	chr03
PGA_scaffold18_11736957	PGA_scaffold18	11736957	14.6	16.64	12.79	chr03
PGA_scaffold18_11736974	PGA_scaffold18	11736974	14.83	17.09	12.79	chr03
PGA_scaffold18_11737702	PGA_scaffold18	11737702	15.51	17.09	14.17	chr03
PGA_scaffold18_11925021	PGA_scaffold18	11925021	16.2	17.09	15.55	chr03
PGA_scaffold18_11925051	PGA_scaffold18	11925051	16.2	17.09	15.55	chr03
PGA_scaffold18_11925069	PGA_scaffold18	11925069	16.2	17.09	15.55	chr03
PGA_scaffold18_11986756	PGA_scaffold18	11986756	16.42	17.55	15.55	chr03
PGA_scaffold18_11986787	PGA_scaffold18	11986787	16.42	17.55	15.55	chr03
PGA_scaffold18_11986824	PGA_scaffold18	11986824	16.42	17.55	15.55	chr03
PGA_scaffold18_12144479	PGA_scaffold18	12144479	16.88	18.46	15.55	chr03
PGA_scaffold18_12144521	PGA_scaffold18	12144521	16.88	18.46	15.55	chr03
PGA_scaffold18_12144833	PGA_scaffold18	12144833	16.88	18.46	15.55	chr03
PGA_scaffold18_12284516	PGA_scaffold18	12284516	16.88	18.46	15.55	chr03
PGA_scaffold18_12284929	PGA_scaffold18	12284929	17.11	18.46	16	chr03
PGA_scaffold18_12284930	PGA_scaffold18	12284930	17.11	18.46	16	chr03
PGA_scaffold18_12313391	PGA_scaffold18	12313391	17.56	18.46	16.91	chr03
PGA_scaffold18_12491365	PGA_scaffold18	12491365	17.79	18.92	16.91	chr03
PGA_scaffold18_12491368	PGA_scaffold18	12491368	17.79	18.92	16.91	chr03
PGA_scaffold18_12491369	PGA_scaffold18	12491369	17.79	18.92	16.91	chr03
PGA_scaffold18_12521633	PGA_scaffold18	12521633	18.01	18.92	17.37	chr03
PGA_scaffold18_12555342	PGA_scaffold18	12555342	18.01	18.92	17.37	chr03
PGA_scaffold18_12555401	PGA_scaffold18	12555401	18.01	18.92	17.37	chr03
PGA_scaffold18_12573456	PGA_scaffold18	12573456	18.01	18.92	17.37	chr03
PGA_scaffold18_12573488	PGA_scaffold18	12573488	18.01	18.92	17.37	chr03
PGA_scaffold18_12573895	PGA_scaffold18	12573895	18.01	18.92	17.37	chr03
PGA_scaffold18_12596642	PGA_scaffold18	12596642	18.01	18.92	17.37	chr03
PGA_scaffold18_12596676	PGA_scaffold18	12596676	18.01	18.92	17.37	chr03
PGA_scaffold18_12596767	PGA_scaffold18	12596767	18.01	18.92	17.37	chr03
PGA_scaffold18_12596791	PGA_scaffold18	12596791	18.01	18.92	17.37	chr03
PGA_scaffold18_12596839	PGA_scaffold18	12596839	18.01	18.92	17.37	chr03
PGA_scaffold18_12643687	PGA_scaffold18	12643687	18.93	20.76	17.37	chr03
PGA_scaffold18_12643706	PGA_scaffold18	12643706	18.93	20.76	17.37	chr03
PGA_scaffold18_12643717	PGA_scaffold18	12643717	18.93	20.76	17.37	chr03
PGA_scaffold18_12643729	PGA_scaffold18	12643729	18.93	20.76	17.37	chr03
PGA_scaffold18_12658385	PGA_scaffold18	12658385	19.38	21.67	17.37	chr03
PGA_scaffold18_12658416	PGA_scaffold18	12658416	19.38	21.67	17.37	chr03
PGA_scaffold18_12658453	PGA_scaffold18	12658453	19.38	21.67	17.37	chr03
PGA_scaffold18_12658820	PGA_scaffold18	12658820	19.38	21.67	17.37	chr03
PGA_scaffold18_12671412	PGA_scaffold18	12671412	19.38	21.67	17.37	chr03
PGA_scaffold18_12671416	PGA_scaffold18	12671416	19.38	21.67	17.37	chr03
PGA_scaffold18_12671498	PGA_scaffold18	12671498	19.61	21.67	17.82	chr03
PGA_scaffold18_12868450	PGA_scaffold18	12868450	20.29	23.05	17.82	chr03
PGA_scaffold18_12880963	PGA_scaffold18	12880963	20.75	23.96	17.82	chr03
PGA_scaffold18_12881442	PGA_scaffold18	12881442	20.75	23.96	17.82	chr03
PGA_scaffold18_12881446	PGA_scaffold18	12881446	20.75	23.96	17.82	chr03
PGA_scaffold18_12892398	PGA_scaffold18	12892398	20.75	23.96	17.82	chr03
PGA_scaffold18_12892452	PGA_scaffold18	12892452	20.75	23.96	17.82	chr03
PGA_scaffold18_12892746	PGA_scaffold18	12892746	20.75	23.96	17.82	chr03
PGA_scaffold18_12892762	PGA_scaffold18	12892762	20.75	23.96	17.82	chr03
PGA_scaffold18_12915841	PGA_scaffold18	12915841	20.75	23.96	17.82	chr03
PGA_scaffold18_12915847	PGA_scaffold18	12915847	20.75	23.96	17.82	chr03
PGA_scaffold18_12915879	PGA_scaffold18	12915879	20.75	23.96	17.82	chr03
PGA_scaffold18_12915892	PGA_scaffold18	12915892	20.97	23.96	18.28	chr03
PGA_scaffold18_12916199	PGA_scaffold18	12916199	21.2	23.96	18.73	chr03
PGA_scaffold18_12916204	PGA_scaffold18	12916204	21.2	23.96	18.73	chr03
PGA_scaffold18_12916240	PGA_scaffold18	12916240	21.2	23.96	18.73	chr03
PGA_scaffold18_12916263	PGA_scaffold18	12916263	21.43	24.42	18.73	chr03
PGA_scaffold18_13138638	PGA_scaffold18	13138638	21.88	25.33	18.73	chr03
PGA_scaffold18_13138663	PGA_scaffold18	13138663	21.88	25.33	18.73	chr03
PGA_scaffold18_13173892	PGA_scaffold18	13173892	21.88	25.33	18.73	chr03
PGA_scaffold18_13179807	PGA_scaffold18	13179807	21.88	25.33	18.73	chr03
PGA_scaffold18_13180155	PGA_scaffold18	13180155	21.88	25.33	18.73	chr03
PGA_scaffold18_13205243	PGA_scaffold18	13205243	21.88	25.33	18.73	chr03
PGA_scaffold18_13205327	PGA_scaffold18	13205327	21.88	25.33	18.73	chr03
PGA_scaffold18_13217853	PGA_scaffold18	13217853	22.11	25.33	19.19	chr03
PGA_scaffold18_13433240	PGA_scaffold18	13433240	22.79	26.71	19.19	chr03
PGA_scaffold18_13472306	PGA_scaffold18	13472306	23.7	26.71	21.03	chr03
PGA_scaffold18_13476681	PGA_scaffold18	13476681	23.7	26.71	21.03	chr03
PGA_scaffold18_13607638	PGA_scaffold18	13607638	24.85	26.71	23.35	chr03
PGA_scaffold18_13825795	PGA_scaffold18	13825795	25.08	27.16	23.35	chr03
PGA_scaffold18_13825922	PGA_scaffold18	13825922	25.08	27.16	23.35	chr03
PGA_scaffold18_13825929	PGA_scaffold18	13825929	25.08	27.16	23.35	chr03
PGA_scaffold18_13825930	PGA_scaffold18	13825930	25.08	27.16	23.35	chr03
PGA_scaffold18_13847894	PGA_scaffold18	13847894	25.08	27.16	23.35	chr03
PGA_scaffold18_13866959	PGA_scaffold18	13866959	25.08	27.16	23.35	chr03
PGA_scaffold18_13867010	PGA_scaffold18	13867010	25.08	27.16	23.35	chr03
PGA_scaffold18_13895609	PGA_scaffold18	13895609	25.3	27.62	23.35	chr03
PGA_scaffold18_13895694	PGA_scaffold18	13895694	25.3	27.62	23.35	chr03
PGA_scaffold18_13990258	PGA_scaffold18	13990258	25.53	27.62	23.8	chr03
PGA_scaffold18_13990398	PGA_scaffold18	13990398	25.53	27.62	23.8	chr03
PGA_scaffold18_13990434	PGA_scaffold18	13990434	25.53	27.62	23.8	chr03
PGA_scaffold18_14014527	PGA_scaffold18	14014527	26.21	28.53	24.26	chr03
PGA_scaffold18_14014545	PGA_scaffold18	14014545	26.21	28.53	24.26	chr03
PGA_scaffold18_14014560	PGA_scaffold18	14014560	26.21	28.53	24.26	chr03
PGA_scaffold18_14014571	PGA_scaffold18	14014571	26.21	28.53	24.26	chr03
PGA_scaffold18_14014572	PGA_scaffold18	14014572	26.21	28.53	24.26	chr03
PGA_scaffold18_14014586	PGA_scaffold18	14014586	26.21	28.53	24.26	chr03
PGA_scaffold18_14014863	PGA_scaffold18	14014863	26.44	28.53	24.71	chr03
PGA_scaffold18_14014871	PGA_scaffold18	14014871	26.44	28.53	24.71	chr03
PGA_scaffold18_14014915	PGA_scaffold18	14014915	26.44	28.53	24.71	chr03
PGA_scaffold18_14033769	PGA_scaffold18	14033769	26.44	28.53	24.71	chr03
PGA_scaffold18_14033778	PGA_scaffold18	14033778	26.44	28.53	24.71	chr03
PGA_scaffold18_14033788	PGA_scaffold18	14033788	26.44	28.53	24.71	chr03
PGA_scaffold18_14033839	PGA_scaffold18	14033839	26.44	28.53	24.71	chr03
PGA_scaffold18_14034145	PGA_scaffold18	14034145	26.44	28.53	24.71	chr03
PGA_scaffold18_14034152	PGA_scaffold18	14034152	26.44	28.53	24.71	chr03
PGA_scaffold18_14125285	PGA_scaffold18	14125285	26.44	28.53	24.71	chr03
PGA_scaffold18_14125695	PGA_scaffold18	14125695	26.67	28.98	24.71	chr03
PGA_scaffold18_14197833	PGA_scaffold18	14197833	26.67	28.98	24.71	chr03
PGA_scaffold18_14197851	PGA_scaffold18	14197851	26.67	28.98	24.71	chr03
PGA_scaffold18_14197859	PGA_scaffold18	14197859	26.67	28.98	24.71	chr03
PGA_scaffold18_14197868	PGA_scaffold18	14197868	26.67	28.98	24.71	chr03
PGA_scaffold18_14198054	PGA_scaffold18	14198054	26.67	28.98	24.71	chr03
PGA_scaffold18_14214514	PGA_scaffold18	14214514	27.35	29.9	25.16	chr03
PGA_scaffold18_14214568	PGA_scaffold18	14214568	27.35	29.9	25.16	chr03
PGA_scaffold18_14270279	PGA_scaffold18	14270279	27.8	29.9	26.08	chr03
PGA_scaffold18_14404115	PGA_scaffold18	14404115	27.8	29.9	26.08	chr03
PGA_scaffold18_14404162	PGA_scaffold18	14404162	27.8	29.9	26.08	chr03
PGA_scaffold18_14404173	PGA_scaffold18	14404173	27.8	29.9	26.08	chr03
PGA_scaffold18_14476606	PGA_scaffold18	14476606	28.72	31.74	26.08	chr03
PGA_scaffold18_14476731	PGA_scaffold18	14476731	29.17	31.74	26.99	chr03
PGA_scaffold18_14488154	PGA_scaffold18	14488154	29.4	32.19	26.99	chr03
PGA_scaffold18_14488394	PGA_scaffold18	14488394	29.4	32.19	26.99	chr03
PGA_scaffold18_14511093	PGA_scaffold18	14511093	30.08	33.57	26.99	chr03
PGA_scaffold18_14511357	PGA_scaffold18	14511357	30.08	33.57	26.99	chr03
PGA_scaffold18_14563745	PGA_scaffold18	14563745	31.93	33.57	30.75	chr03
PGA_scaffold18_14563844	PGA_scaffold18	14563844	31.93	33.57	30.75	chr03
PGA_scaffold18_14563866	PGA_scaffold18	14563866	31.93	33.57	30.75	chr03
PGA_scaffold18_14762107	PGA_scaffold18	14762107	32.61	34.95	30.75	chr03
PGA_scaffold18_14762135	PGA_scaffold18	14762135	32.61	34.95	30.75	chr03
PGA_scaffold18_14800902	PGA_scaffold18	14800902	32.61	34.95	30.75	chr03
PGA_scaffold18_14824950	PGA_scaffold18	14824950	32.84	34.95	31.2	chr03
PGA_scaffold18_14825324	PGA_scaffold18	14825324	32.84	34.95	31.2	chr03
PGA_scaffold18_14825333	PGA_scaffold18	14825333	32.84	34.95	31.2	chr03
PGA_scaffold18_14825338	PGA_scaffold18	14825338	32.84	34.95	31.2	chr03
PGA_scaffold18_14825355	PGA_scaffold18	14825355	33.06	34.95	31.66	chr03
PGA_scaffold18_14952127	PGA_scaffold18	14952127	33.06	34.95	31.66	chr03
PGA_scaffold18_14954667	PGA_scaffold18	14954667	33.52	35.4	32.11	chr03
PGA_scaffold18_14954677	PGA_scaffold18	14954677	33.97	36.32	32.11	chr03
PGA_scaffold18_15053016	PGA_scaffold18	15053016	33.97	36.32	32.11	chr03
PGA_scaffold18_15056115	PGA_scaffold18	15056115	33.97	36.32	32.11	chr03
PGA_scaffold18_15056128	PGA_scaffold18	15056128	33.97	36.32	32.11	chr03
PGA_scaffold18_15056139	PGA_scaffold18	15056139	33.97	36.32	32.11	chr03
PGA_scaffold18_15056279	PGA_scaffold18	15056279	34.2	36.32	32.57	chr03
PGA_scaffold18_15068454	PGA_scaffold18	15068454	34.2	36.32	32.57	chr03
[truncated: 15,034 more rows]

## Sheet: Table S6
Supplementary Table S6. Length and ratio of repetitive sequences in unphased 'Shine Muscat' genome, VSMuph_r2.0.
					Vitis labruscana × Vitis vinifera (VSMuph_r2.0)
					Length occupied (bp)	% of whole genome
Known repeats	Interspersed repeats	Class I	SINEs	Total	109603	0.022415
			LINEs	Total	22852399	4.67356
			LTR elements	Total	139725949	28.5755
				Copia	48369303	9.89205
				Gypsy	85885645	17.5645
		Class II	DNA elements		31593137	6.46114
		Unclassified			127	2.59729e-05
	Helitrons				1303985	0.266679
	Satellite				70546	0.0144274
	Low complexity				1896332	0.38782
	Simple repeat				5877444	1.202
	Unknown				30128	0.0061615
	Subtotal				203459650	41.6097
Unique repeats	Unknown				30977236	6.33518
	Simple repeat				250005	0.0511287
	Subtotal				31227241	6.38631
Total					234686891	47.996

## Sheet: Table S7
Variant identification on AKitsu21 and 'Hakunan' genomes against 'Shine Muscat' phased genome, VSMph_r1.0.
Supplementary Table S7A. Number of sequences and total length of VSMph_r1.0
	Number of scaffolds	Total length
		bp	% to all
All	15650	1004717561
Scaffolds ≥ 1Kb
Variants identified	2403	911007939	90.673
Supplementary Table S7B. Numbers of identified variants on the Akitsu21 and 'Hakunan' genomes.
	Ref Home	Hetero	Alt Homo	Total
Akitsu 21	0	260545	253634	514179
Hakunan	321298	159823	33058	514179

## Sheet: Table S8
Supplementary Table S8. Statistics of predicted gene sequences, VSMuph_r2.0.1.
	All	HC	LC	TE
Number of sequences	75159	32827	22705	19627
Total length (bp)	84134403	41873115	13164357	29096931
Average length (bp)	1119	1276	580	1482
Max length (bp)	46170	17916	7158	46170
Min length (bp)	57	63	57	108
N50 length (bp)	1620	1665	648	2286
GC% (ATGC)	44.8	45	46.9	43.5
A	23646694	11747364	3590856	8308474
T	22813699	11280768	3393297	8139634
G	20353508	10231629	3228716	6893163
C	17305731	8610687	2945908	5749136
n	20	10	10	0
N	14751	2657	5570	6524
BUSCOs v3 (odb10; 1375)
Complete %	89.9	88.9	0.1	2.5
Complete and single-copy %	86.6	86.1	0.1	2.5
Complete and duplicated %	3.3	2.8	0	0
Fragmented %	5.8	5.6	2	2
Missing %	4.3	5.5	97.9	95.5

## Sheet: Table S9
Supplementary Table S9. List of top hit species and families showing the highest similarity to 25,904 HC and 4,149 LC genes, annotated by ZenAnnotation. * NA: Non-plant species or familiy.
Top hit species						Top hit families
	HC		LC				HC		LC
Species name	Number of hit genes	%	Number of hit genes	%	84.8132	Family name	Number of hit genes	%	Number of hit genes	%
Vitis vinifera	21970	84.8132	3694	89.0335	11.5079	Vitaceae	25012	96.5565	3822	92.1186
Vitis riparia	2981	11.5079	128	3.08508	0.0501853	Malvaceae	85	0.328135	32	0.77127
Nyssa sinensis	38	0.146695	15	0.361533	0.0694873	Rosaceae	79	0.304972	25	0.602555
Fagus sylvatica	35	0.135114	28	0.674861	0.0965102	Nyssaceae	70	0.270229	22	0.530248
Davidia involucrata	32	0.123533	7	0.168715	0.0463249	Fabaceae	65	0.250926	27	0.650759
Juglans regia	25	0.0965102	13	0.313329	0.0308833	Fagaceae	63	0.243206	36	0.867679
Citrus sinensis	24	0.0926498	0	0	0.0231624	Euphorbiaceae	54	0.208462	5	0.120511
Quercus suber	20	0.0772082	4	0.0964088	0.0424645	Salicaceae	38	0.146695	10	0.241022
Parasponia andersonii	20	0.0772082	7	0.168715	0.0656269	Solanaceae	37	0.142835	17	0.409737
Jatropha curcas	18	0.0694873	0	0	0.0231624	Rutaceae	33	0.127393	4	0.0964088
Hevea brasiliensis	18	0.0694873	2	0.0482044	0.146695	Cannabaceae	31	0.119673	19	0.457942
Rhizophora mucronata	18	0.0694873	1	0.0241022	0.00772082	Juglandaceae	25	0.0965102	13	0.313329
Cajanus cajan	18	0.0694873	5	0.120511	0.135114	Rubiaceae	22	0.084929	4	0.0964088
Vitis amurensis	17	0.0656269	0	0	0.0772082	Asteraceae	20	0.0772082	8	0.192818
Coffea arabica	17	0.0656269	3	0.0723066	0.0231624	Rhizophoraceae	18	0.0694873	1	0.0241022
Prunus yedoensis var. nudiflora	17	0.0656269	5	0.120511	0.0694873	Rhamnaceae	16	0.0617665	2	0.0482044
Ziziphus jujuba	16	0.0617665	2	0.0482044	0.0308833	Myrtaceae	15	0.0579061	4	0.0964088
Morus notabilis	14	0.0540457	2	0.0482044	0.0231624	Moraceae	14	0.0540457	2	0.0482044
Carica papaya	13	0.0501853	0	0	0.0231624	Caricaceae	13	0.0501853	0	0
Durio zibethinus	13	0.0501853	1	0.0241022	0.0231624	Lythraceae	13	0.0501853	9	0.21692
Eucalyptus grandis	13	0.0501853	3	0.0723066	0.0926498	Actinidiaceae	12	0.0463249	2	0.0482044
Punica granatum	13	0.0501853	9	0.21692	0.0154416	Cucurbitaceae	12	0.0463249	10	0.241022
Actinidia chinensis var. chinensis	12	0.0463249	2	0.0482044	0.0540457	Nelumbonaceae	12	0.0463249	3	0.0723066
Populus trichocarpa	12	0.0463249	4	0.0964088	0.123533	Poaceae	12	0.0463249	2	0.0482044
Nelumbo nucifera	12	0.0463249	3	0.0723066	0.0501853	Theaceae	10	0.0386041	3	0.0723066
Vitis pseudoreticulata	12	0.0463249	0	0	0.0270229	Oleaceae	10	0.0386041	2	0.0482044
Theobroma cacao	12	0.0463249	4	0.0964088	0.0694873	Brassicaceae	9	0.0347437	3	0.0723066
Trema orientale	11	0.0424645	12	0.289226	0.0270229	Anacardiaceae	8	0.0308833	2	0.0482044
Helianthus annuus	11	0.0424645	1	0.0241022	0.0154416	Papaveraceae	8	0.0308833	2	0.0482044
Manihot esculenta	11	0.0424645	1	0.0241022	0.0115812	Myricaceae	7	0.0270229	1	0.0241022
Prunus avium	11	0.0424645	2	0.0482044	0.0656269	Gesneriaceae	7	0.0270229	4	0.0964088
Olea europaea var. sylvestris	10	0.0386041	2	0.0482044	0.0270229	Betulaceae	7	0.0270229	1	0.0241022
Hibiscus syriacus	10	0.0386041	1	0.0241022	0.019302	Musaceae	5	0.019302	2	0.0482044
Populus davidiana	9	0.0347437	0	0	0.00386041	Ranunculaceae	5	0.019302	2	0.0482044
Malus domestica	9	0.0347437	3	0.0723066	0.00386041	Convolvulaceae	5	0.019302	4	0.0964088
Nicotiana benthamiana	9	0.0347437	2	0.0482044	0.00386041	Phrymaceae	5	0.019302	5	0.120511
Corchorus olitorius	8	0.0308833	4	0.0964088	0.0772082	Cephalotaceae	4	0.0154416	12	0.289226
Prunus armeniaca	8	0.0308833	1	0.0241022	0.0347437	Chenopodiaceae	4	0.0154416	3	0.0723066
Prunus persica	8	0.0308833	3	0.0723066	0.0694873	Orchidaceae	4	0.0154416	6	0.144613
Quercus lobata	8	0.0308833	4	0.0964088	0.0424645	Arecaceae	4	0.0154416	4	0.0964088
Capsicum baccatum	8	0.0308833	6	0.144613	0.00772082	Sapindaceae	4	0.0154416	4	0.0964088
Vitis quinquangularis	8	0.0308833	0	0	0.0270229	Lauraceae	3	0.0115812	1	0.0241022
Macleaya cordata	8	0.0308833	2	0.0482044	0.0115812	Apiaceae	3	0.0115812	1	0.0241022
Morella rubra	7	0.0270229	1	0.0241022	0.00386041	NA*	3	0.0115812	0	0
Gossypium tomentosum	7	0.0270229	1	0.0241022	0.0347437	Bromeliaceae	3	0.0115812	1	0.0241022
Dorcoceras hygrometricum	7	0.0270229	4	0.0964088	0.0463249	Lamiaceae	2	0.00772082	0	0
Carpinus fangiana	7	0.0270229	1	0.0241022	0.0115812	Asparagaceae	2	0.00772082	3	0.0723066
Trifolium pratense	7	0.0270229	9	0.21692	0.0154416	Bignoniaceae	2	0.00772082	2	0.0482044
Citrus clementina	7	0.0270229	1	0.0241022	0.0115812	Pedaliaceae	2	0.00772082	0	0
Populus alba	7	0.0270229	4	0.0964088	0.0308833	Cleomaceae	1	0.00386041	0	0
Ricinus communis	7	0.0270229	2	0.0482044	0.0231624	Ericaceae	1	0.00386041	0	0
Camellia sinensis var. sinensis	7	0.0270229	3	0.0723066	0.0656269	Amborellaceae	1	0.00386041	0	0
Pistacia vera	7	0.0270229	2	0.0482044	0.0308833	Burseraceae	1	0.00386041	0	0
Gossypium raimondii	7	0.0270229	10	0.241022	0.00386041	Cactaceae	1	0.00386041	0	0
Glycine max	7	0.0270229	1	0.0241022	0.0501853	Apocynaceae	1	0.00386041	0	0
Corchorus capsularis	6	0.0231624	5	0.120511	0.0424645	Ebenaceae	1	0.00386041	0	0
Nicotiana tabacum	6	0.0231624	2	0.0482044	0.0115812	Ephemeridae	0	0	1	0.0241022
Fragaria vesca subsp. vesca	6	0.0231624	1	0.0241022	0.019302	Araliaceae	0	0	1	0.0241022
Cucumis melo var. makuwa	6	0.0231624	10	0.241022	0.00386041
Prunus dulcis	6	0.0231624	2	0.0482044	0.00772082
Vitis aestivalis	6	0.0231624	0	0	0.019302
Rosa chinensis	6	0.0231624	4	0.0964088	0.0463249
Glycine soja	6	0.0231624	0	0	0.0231624
Coffea canephora	5	0.019302	0	0	0.00772082
Aquilegia coerulea	5	0.019302	2	0.0482044	0.0270229
Salix viminalis	5	0.019302	0	0	0.0463249
Vitis labrusca x Vitis vinifera	5	0.019302	0	0	0.0424645
Erythranthe guttata	5	0.019302	5	0.120511	0.0386041
Gossypium hirsutum	5	0.019302	1	0.0241022	0.0386041
Gossypium mustelinum	5	0.019302	0	0	0.019302
Arachis hypogaea	5	0.019302	1	0.0241022	0.0617665
Herrania umbratica	4	0.0154416	0	0	0.00772082
Cephalotus follicularis	4	0.0154416	12	0.289226	0.00386041
Nicotiana attenuata	4	0.0154416	0	0	0.0270229
Solanum tuberosum	4	0.0154416	1	0.0241022	0.0501853
Acer yangbiense	4	0.0154416	4	0.0964088	0.0270229
Pyrus ussuriensis x Pyrus communis	4	0.0154416	1	0.0241022	0.0154416
Cinnamomum micranthum f. kanehirae	3	0.0115812	1	0.0241022	0.0270229
Camellia sinensis	3	0.0115812	0	0	0.0308833
Daucus carota subsp. sativus	3	0.0115812	1	0.0241022	0.0308833
Abrus precatorius	3	0.0115812	0	0	0.00772082
Musa acuminata subsp. malaccensis	3	0.0115812	1	0.0241022	0.0270229
NA*	3	0.0115812	0	0	0.0347437
Lupinus albus	3	0.0115812	2	0.0482044	0.0115812
Lactuca sativa	3	0.0115812	0	0	0.00772082
Elaeis guineensis	3	0.0115812	1	0.0241022	0.0115812
Lotus japonicus	3	0.0115812	0	0	0.0463249
Artemisia annua	3	0.0115812	2	0.0482044	0.0115812
Mikania micrantha	3	0.0115812	5	0.120511	0.00772082
Salvia splendens	2	0.00772082	0	0	0.00772082
Pyrus x bretschneideri	2	0.00772082	2	0.0482044	0.019302
Asparagus officinalis	2	0.00772082	3	0.0723066	0.00772082
Citrus unshiu	2	0.00772082	1	0.0241022	0.019302
Vitis davidii	2	0.00772082	0	0	0.00772082
Ipomoea triloba	2	0.00772082	0	0	0.00386041
Cucurbita maxima	2	0.00772082	0	0	0.00386041
Noccaea caerulescens	2	0.00772082	1	0.0241022	0.0270229
Apostasia shenzhenica	2	0.00772082	4	0.0964088	0.0270229
Handroanthus impetiginosus	2	0.00772082	2	0.0482044	0.00772082
Zea mays	2	0.00772082	1	0.0241022	0.0115812
Capsicum annuum	2	0.00772082	3	0.0723066	0.00772082
Prosopis alba	2	0.00772082	3	0.0723066	0.00772082
Sesamum indicum	2	0.00772082	0	0	0.0115812
Hordeum vulgare subsp. vulgare	2	0.00772082	0	0	0.00772082
Oryza meridionalis	2	0.00772082	0	0	0.00772082
Nicotiana sylvestris	2	0.00772082	0	0	0.00772082
Microthlaspi erraticum	2	0.00772082	0	0	0.0154416
Brassica rapa	2	0.00772082	0	0	0.00772082
Gossypium arboreum	2	0.00772082	2	0.0482044	0.00772082
Cucumis sativus	2	0.00772082	0	0	0.00772082
Gossypium barbadense	2	0.00772082	0	0	0.00386041
Cuscuta campestris	2	0.00772082	4	0.0964088	0.00772082
Brassica oleracea var. oleracea	2	0.00772082	0	0	0.0154416
Arundo donax	2	0.00772082	0	0	0.00772082
Vigna radiata var. radiata	2	0.00772082	1	0.0241022	0.0115812
Prunus mume	2	0.00772082	0	0	0.0308833
Ananas comosus	2	0.00772082	0	0	0.00386041
Medicago truncatula	2	0.00772082	2	0.0482044	0.00772082
Vitis yeshanensis	2	0.00772082	0	0	0.00386041
Populus euphratica	2	0.00772082	1	0.0241022	0.00772082
Gossypium darwinii	2	0.00772082	1	0.0241022	0.00386041
Triticum aestivum	2	0.00772082	1	0.0241022	0.00386041
Vigna angularis	2	0.00772082	1	0.0241022	0.00386041
Gossypium australe	2	0.00772082	2	0.0482044	0.00386041
Chenopodium quinoa	2	0.00772082	1	0.0241022	0.00386041
Vitis hybrid cultivar	2	0.00772082	0	0	0.0270229
Rhodamnia argentea	1	0.00386041	1	0.0241022	0.00772082
Tarenaya hassleriana	1	0.00386041	0	0	0.00386041
Syzygium oleosum	1	0.00386041	0	0	0.00386041
Vitis heyneana	1	0.00386041	0	0	0.00772082
Vaccinium corymbosum	1	0.00386041	0	0	0.00386041
Vitis vinifera subsp. caucasica	1	0.00386041	0	0	0.00386041
Spinacia oleracea	1	0.00386041	1	0.0241022	0.00386041
Cattleya trianae	1	0.00386041	0	0	0.00772082
Salix brachista	1	0.00386041	1	0.0241022	0.00386041
Momordica charantia	1	0.00386041	0	0	0.00772082
Populus tomentosa	1	0.00386041	0	0	0.00386041
Eutrema salsugineum	1	0.00386041	0	0	0.00386041
Triticum turgidum subsp. durum	1	0.00386041	0	0	0.0115812
Ensete ventricosum	1	0.00386041	1	0.0241022	0.00772082
Musa balbisiana	1	0.00386041	0	0	0.00772082
Trifolium subterraneum	1	0.00386041	0	0	0.00772082
Ananas comosus var. bracteatus	1	0.00386041	1	0.0241022	0.019302
Ipomoea nil	1	0.00386041	0	0	0.00386041
Tamarindus indica	1	0.00386041	0	0	0.019302
Amborella trichopoda	1	0.00386041	0	0	0.00772082
Vitis rupestris	1	0.00386041	0	0	0.00386041
Mangifera indica	1	0.00386041	0	0	0.00386041
Commiphora wightii	1	0.00386041	0	0	0.00772082
Vitis labrusca	1	0.00386041	0	0	0.00386041
Dendrobium catenatum	1	0.00386041	1	0.0241022	0.00386041
Aegilops tauschii subsp. tauschii	1	0.00386041	0	0	0.00772082
Beta vulgaris subsp. vulgaris	1	0.00386041	1	0.0241022	0.00386041
Opuntia streptacantha	1	0.00386041	0	0	0.00772082
Cucumis melo	1	0.00386041	0	0	0.00386041
Vitis arizonica x Vitis rupestris	1	0.00386041	0	0	0.00386041
Lupinus angustifolius	1	0.00386041	0	0	0.00772082
Phoenix dactylifera	1	0.00386041	3	0.0723066	0.00386041
Vigna angularis var. angularis	1	0.00386041	0	0	0.00386041
Nicotiana tomentosiformis	1	0.00386041	0	0	0.00386041
Solanum chacoense	1	0.00386041	0	0	0.00386041
Vitis flexuosa	1	0.00386041	0	0	0.00386041
Mucuna pruriens	1	0.00386041	0	0	0.00386041
Periploca sepium	1	0.00386041	0	0	0.00772082
Populus davidiana x Populus alba var. pyramidalis	1	0.00386041	0	0	0.00386041
Diospyros kaki	1	0.00386041	0	0	0.00386041
Vitis ficifolia var. ganebu x Vitis vinifera	1	0.00386041	0	0
Citrus limon	0	0	2	0.0482044
Solanum lycopersicum	0	0	1	0.0241022
Coffea eugenioides	0	0	1	0.0241022
Arachis duranensis	0	0	1	0.0241022
Petunia axillaris	0	0	1	0.0241022
Malus baccata	0	0	1	0.0241022
Phalaenopsis equestris	0	0	1	0.0241022
Arabis alpina	0	0	1	0.0241022
Cicer arietinum	0	0	1	0.0241022
Ephemera danica	0	0	1	0.0241022
Brassica rapa subsp. pekinensis	0	0	1	0.0241022
Capsicum chinense	0	0	1	0.0241022
Aralia elata	0	0	1	0.0241022

## Sheet: Table S10
Supplementary Table S10. The result of functional annotion performed by Zen-Annotation. A total of 25,904 VSMuph_r2.0.1 HC genes were annotated.
			OrthoDB detailes																					Kusaki DB (UniprotKB, RefSeq, Pfam) details
Gene ID (pep)	orthodb_description	source_description	orthodb_unique_id	ncbi_taxid	orthodb_gene_id	sequence_identity	length	mis	gaps	startquery	endquery	starttarget	endtarget	e_value	bitscore	bittarget	frac	species_target	family_target	phylum_target	superkingdom_target	orthodb_description	orthodb_version	kusakidb_id	plantTFDB_family	source_db	source_accession	kusakidb_accession	evidence_existence	ec_number	xref_uni2ref	genus_name	order_name	class_name	index	source_go_interpro_pfam	kusakidb_version	plantTFDB_description	databases_intersection	flawed_stop_codons
VSMuph2.0_chr18.g1636.i1	Dentin sialophosphoprotein, putative	PREDICTED: uncharacterized protein LOC104882551	100034at33090	29760	29760_0:005414	98.6	914	11	1	1	914	1	912	0	1811.6	1811.6	1	Vitis vinifera	Vitaceae	Streptophyta	Eukaryota	Dentin sialophosphoprotein, putative	10.1	5302195	NA	ref	XP_010664675	KPRO01356305	Yes	NA	NA	Vitis	Vitales	Magnoliopsida	1	By running InterProScan	2	NA	orthodb-refseq	NA
VSMuph2.0_chr19.g1567.1	P-loop containing nucleoside triphosphate hydrolase	AAA domain-containing protein	10012at33090	29760	29760_0:005bcf	100	996	0	0	1	996	1	996	0	2003.8	2003.8	1	Vitis vinifera	Vitaceae	Streptophyta	Eukaryota	P-loop containing nucleoside triphosphate hydrolase	10.1	4485118	NA	tr	F6I4X0	KUNI00159471	Yes	NA	XP_010644688	Vitis	Vitales	Magnoliopsida	1	Extracted from UniProt	2	NA	orthodb-refseq-uniprot	NA
VSMuph2.0_chr03.g0723.1	Cytochrome P450	Allene oxide synthase 3	100164at33090	29760	29760_0:0009e6	98.6	498	7	0	1	498	1	498	2e-287	995.3	997.7	0.997594	Vitis vinifera	Vitaceae	Streptophyta	Eukaryota	Cytochrome P450	10.1	2419287	NA	tr	A0A438EL42	KUNI03168055	Yes	NA	NA	Vitis	Vitales	Magnoliopsida	1	Extracted from UniProt	2	NA	orthodb-refseq-uniprot	NA
VSMuph2.0_chr03.g0721.1	Cytochrome P450	Allene oxide synthase 3	100164at33090	29760	29760_0:000a67	99.2	483	4	0	1	483	1	483	1.6e-278	965.7	965.7	1	Vitis vinifera	Vitaceae	Streptophyta	Eukaryota	Cytochrome P450	10.1	2419288	NA	tr	A0A438EL45	KUNI00289816	Yes	NA	NA	Vitis	Vitales	Magnoliopsida	1	Extracted from UniProt	2	NA	orthodb-refseq-uniprot	NA
VSMuph2.0_chr03.g0728.1	Cytochrome P450	Allene oxide synthase 3	100164at33090	29760	29760_0:000b1e	98.2	487	9	0	1	487	1	487	4.4e-276	957.6	957.6	1	Vitis vinifera	Vitaceae	Streptophyta	Eukaryota	Cytochrome P450	10.1	2419285	NA	tr	A0A438EL36	KUNI03715564	Yes	NA	NA	Vitis	Vitales	Magnoliopsida	1	Extracted from UniProt	2	NA	orthodb-refseq-uniprot	NA
VSMuph2.0_chr03.g0718.1	Cytochrome P450	Uncharacterized protein	100164at33090	29760	29760_0:000bbc	100	483	0	0	1	483	1	483	3.8e-280	971.1	971.1	1	Vitis vinifera	Vitaceae	Streptophyta	Eukaryota	Cytochrome P450	10.1	4482802	NA	tr	F6HQI7	KUNI01644481	Yes	NA	XP_002281159	Vitis	Vitales	Magnoliopsida	1	Extracted from UniProt	2	NA	orthodb-refseq-uniprot	NA
VSMuph2.0_chr03.g0722.1	Cytochrome P450	PREDICTED: allene oxide synthase 3-like	100164at33090	29760	29760_0:000ce6	99.2	498	4	0	1	498	1	498	4.7e-289	1000.7	1000.7	1	Vitis vinifera	Vitaceae	Streptophyta	Eukaryota	Cytochrome P450	10.1	4998642	NA	ref	XP_002281201	KPRO00200549	Yes	NA	NA	Vitis	Vitales	Magnoliopsida	1	By running InterProScan	2	NA	orthodb-refseq-uniprot	NA
VSMuph2.0_chr19.g0878.i1	DnaJ domain	Uncharacterized protein	100171at33090	29760	29760_0:005ba9	97.7	302	6	1	1	301	1	302	2.4e-171	609	609	1	Vitis vinifera	Vitaceae	Streptophyta	Eukaryota	DnaJ domain	10.1	4410039	NA	tr	D7T0C2	KUNI00678904	Yes	NA	XP_003634709	Vitis	Vitales	Magnoliopsida	1	Extracted from UniProt	2	NA	orthodb-refseq-uniprot	NA
VSMuph2.0_chr04.g0263.i1	BRCT domain	BRCT domain-containing protein	100177at33090	29760	29760_0:000e97	96.3	565	2	1	1	546	1	565	0	1076.2	1083.9	0.992896	Vitis vinifera	Vitaceae	Streptophyta	Eukaryota	BRCT domain	10.1	4231280	NA	tr	A5C2S2	KUNI02183967	Yes	NA	NA	Vitis	Vitales	Magnoliopsida	1	Extracted from UniProt	2	NA	orthodb-refseq-uniprot	NA
VSMuph2.0_chr09.g1062.i1	NB-ARC	NB-ARC domain-containing protein	10017at33090	29760	29760_0:002b33	99.7	1042	3	0	5	1046	35	1076	0	2025.4	2025.8	0.999803	Vitis vinifera	Vitaceae	Streptophyta	Eukaryota	NB-ARC	10.1	4226776	NA	tr	A5AUW2	KUNI04609812	Yes	NA	NA	Vitis	Vitales	Magnoliopsida	1	Extracted from UniProt	2	NA	orthodb-refseq-uniprot	NA
VSMuph2.0_chr19.g1012.1	UPF0505 family	VPS35 endosomal protein sorting factor-like	100214at33090	29760	29760_0:005acb	98.8	584	7	0	1	584	163	746	0	1129.8	1132.1	0.997968	Vitis vinifera	Vitaceae	Streptophyta	Eukaryota	UPF0505 family	10.1	4480844	NA	tr	F6HEQ7	KUNI02462128	Yes	NA	NA	Vitis	Vitales	Magnoliopsida	1	Extracted from UniProt	2	NA	orthodb-refseq-uniprot	NA
VSMuph2.0_chr04.g1679.1	RNA recognition motif domain	uncharacterized protein LOC117913704	100216at33090	96939	29760_0:001213	99.4	926	6	0	1	926	1	926	0	1817	1817	1	Vitis riparia	Vitaceae	Streptophyta	Eukaryota	RNA recognition motif domain	10.1	6503501	NA	ref	XP_034684652	KPRO00024248	Yes	NA	NA	Vitis	Vitales	Magnoliopsida	1	By running InterProScan	2	NA	orthodb-refseq-uniprot	NA
VSMuph2.0_chr12.g2584.1	Peptidase C50, separase	PREDICTED: separase isoform X3	100217at33090	29760	29760_0:00385e	98.9	1058	6	2	53	1107	1	1055	0	2082.4	2082.4	1	Vitis vinifera	Vitaceae	Streptophyta	Eukaryota	Peptidase C50, separase	10.1	5589076	NA	ref	XP_019079338	KPRO01013221	Yes	NA	NA	Vitis	Vitales	Magnoliopsida	1	By running InterProScan	2	NA	orthodb-refseq-uniprot	NA
VSMuph2.0_chr02.g2345.1	Peptidase C50, separase	Separase	100217at33090	29760	29760_0:004b23	70.2	205	56	2	159	359	33	236	6e-68	265.8	265.8	1	Vitis vinifera	Vitaceae	Streptophyta	Eukaryota	Peptidase C50, separase	10.1	2413871	NA	tr	A0A438CXU3	KUNI02038775	Yes	3.4.22.49	XP_010662303	Vitis	Vitales	Magnoliopsida	1	Extracted from UniProt	2	NA	orthodb-refseq-uniprot	NA
VSMuph2.0_chr02.g2350.1	Peptidase C50, separase	Separase	100217at33090	29760	29760_0:004b23	88.2	212	6	1	50	242	1	212	2e-96	359.8	359.8	1	Vitis vinifera	Vitaceae	Streptophyta	Eukaryota	Peptidase C50, separase	10.1	4231077	NA	tr	A5C0X6	KUNI02935741	Yes	3.4.22.49	NA	Vitis	Vitales	Magnoliopsida	1	Extracted from UniProt	2	NA	orthodb-refseq-uniprot	NA
VSMuph2.0_chr02.g2363.1	Peptidase C50, separase	Separase	100217at33090	29760	29760_0:004b23	88.2	212	6	1	50	242	1	212	2e-96	359.8	359.8	1	Vitis vinifera	Vitaceae	Streptophyta	Eukaryota	Peptidase C50, separase	10.1	4231077	NA	tr	A5C0X6	KUNI02935741	Yes	3.4.22.49	NA	Vitis	Vitales	Magnoliopsida	1	Extracted from UniProt	2	NA	orthodb-refseq-uniprot	NA
VSMuph2.0_chr07.g2791.1	Peptidase C50, separase	Separase	100217at33090	29760	29760_0:004b23	63.7	146	32	4	1	142	1	129	1.6e-39	170.6	170.6	1	Vitis vinifera	Vitaceae	Streptophyta	Eukaryota	Peptidase C50, separase	10.1	2413871	NA	tr	A0A438CXU3	KUNI02038775	Yes	3.4.22.49	XP_010662303	Vitis	Vitales	Magnoliopsida	1	Extracted from UniProt	2	NA	orthodb-refseq-uniprot	NA
VSMuph2.0_chr16.g0191.1	Peptidase C50, separase	Separase	100217at33090	29760	29760_0:004b23	70.1	137	41	0	22	158	47	183	9.9e-44	184.1	184.1	1	Vitis vinifera	Vitaceae	Streptophyta	Eukaryota	Peptidase C50, separase	10.1	2413871	NA	tr	A0A438CXU3	KUNI02038775	Yes	3.4.22.49	XP_010662303	Vitis	Vitales	Magnoliopsida	1	Extracted from UniProt	2	NA	orthodb-refseq-uniprot	NA
VSMuph2.0_chr16.g2533.1	Peptidase C50, separase	Separase	100217at33090	29760	29760_0:004b23	74.9	171	24	1	4	155	42	212	1e-61	243.8	243.8	1	Vitis vinifera	Vitaceae	Streptophyta	Eukaryota	Peptidase C50, separase	10.1	4231077	NA	tr	A5C0X6	KUNI02935741	Yes	3.4.22.49	NA	Vitis	Vitales	Magnoliopsida	1	Extracted from UniProt	2	NA	orthodb-refseq-uniprot	NA
VSMuph2.0_chr18.g3727.i1	WD40/YVTN repeat-like-containing domain superfamily	uncharacterized protein LOC117905359 isoform X1	100225at33090	96939	29760_0:0054f5	97.5	325	4	1	17	337	49	373	4.7e-184	651.4	656.4	0.992383	Vitis riparia	Vitaceae	Streptophyta	Eukaryota	WD40/YVTN repeat-like-containing domain superfamily	10.1	6498494	NA	ref	XP_034674162	KPRO01444135	Yes	NA	NA	Vitis	Vitales	Magnoliopsida	1	By running InterProScan	2	NA	orthodb-refseq-uniprot	NA
VSMuph2.0_chr10.g0057.1	Tryptophan synthase	Tryptophan synthase	100264at33090	29760	29760_0:002ff0	98.7	465	5	1	1	465	1	464	5.4e-263	914.1	916.4	0.99749	Vitis vinifera	Vitaceae	Streptophyta	Eukaryota	Tryptophan synthase	10.1	2418471	NA	tr	A0A438EE28	KUNI00510293	Yes	4.2.1.20	XP_002264829	Vitis	Vitales	Magnoliopsida	1	Extracted from UniProt	2	NA	orthodb-refseq-uniprot	NA
VSMuph2.0_chr19.g0885.1	Tryptophan synthase	Tryptophan synthase	100264at33090	29760	29760_0:0059a8	98.7	458	6	0	1	458	1	458	7.6e-262	910.2	914.1	0.995734	Vitis vinifera	Vitaceae	Streptophyta	Eukaryota	Tryptophan synthase	10.1	4479951	NA	tr	F6H9B6	KUNI00740524	Yes	4.2.1.20	XP_002281484	Vitis	Vitales	Magnoliopsida	1	Extracted from UniProt	2	NA	orthodb-refseq-uniprot	NA
VSMuph2.0_chr14.g3252.1	Tryptophan synthase	tryptophan synthase beta chain 2	100264at33090	96939	29760_0:00432c	96.3	326	11	1	1	325	1	326	3e-178	632.5	632.5	1	Vitis riparia	Vitaceae	Streptophyta	Eukaryota	Tryptophan synthase	10.1	6515201	NA	ref	XP_034708334	KPRO00093022	Yes	NA	NA	Vitis	Vitales	Magnoliopsida	1	By running InterProScan	2	NA	orthodb-refseq-uniprot	NA
VSMuph2.0_chr08.g1349.1	CRAL-TRIO lipid binding domain	Uncharacterized protein	100313at33090	29760	29760_0:00241a	99.3	443	3	0	30	472	7	449	1e-253	883.2	883.2	1	Vitis vinifera	Vitaceae	Streptophyta	Eukaryota	CRAL-TRIO lipid binding domain	10.1	4477968	NA	tr	F6GXS8	KUNI03282130	Yes	NA	NA	Vitis	Vitales	Magnoliopsida	1	Extracted from UniProt	2	NA	orthodb-refseq-uniprot	NA
VSMuph2.0_chr10.g2176.i1	CRAL-TRIO lipid binding domain	PREDICTED: patellin-4	100313at33090	29760	29760_0:002e92	99.8	493	1	0	1	493	1	493	3e-280	971.5	971.5	1	Vitis vinifera	Vitaceae	Streptophyta	Eukaryota	CRAL-TRIO lipid binding domain	10.1	4997189	NA	ref	XP_002268764	KPRO00615615	Yes	NA	NA	Vitis	Vitales	Magnoliopsida	1	By running InterProScan	2	NA	orthodb-refseq-uniprot	NA
VSMuph2.0_chr19.g3489.1	CRAL-TRIO lipid binding domain	Patellin-4	100313at33090	29760	29760_0:00599f	98.8	565	5	1	1	563	1	565	0	1110.5	1117.4	0.993825	Vitis vinifera	Vitaceae	Streptophyta	Eukaryota	CRAL-TRIO lipid binding domain	10.1	2415450	NA	tr	A0A438DH59	KUNI03163617	Yes	NA	NA	Vitis	Vitales	Magnoliopsida	1	Extracted from UniProt	2	NA	orthodb-refseq-uniprot	NA
VSMuph2.0_chr07.g1043.1	CRAL-TRIO lipid binding domain	patellin-4-like	100313at33090	96939	29760_0:002001	97.9	475	10	0	5	479	43	517	4.7e-270	937.6	937.6	1	Vitis riparia	Vitaceae	Streptophyta	Eukaryota	CRAL-TRIO lipid binding domain	10.1	6506783	NA	ref	XP_034691240	KPRO00775777	Yes	NA	NA	Vitis	Vitales	Magnoliopsida	1	By running InterProScan	2	NA	orthodb-refseq-uniprot	NA
VSMuph2.0_chr12.g1352.i1	Thiolase	Uncharacterized protein	100342at33090	29760	29760_0:00351e	99.8	404	1	0	1	404	12	415	4.7e-223	781.2	781.2	1	Vitis vinifera	Vitaceae	Streptophyta	Eukaryota	Thiolase	10.1	4481428	NA	tr	F6HHQ7	KUNI04857091	Yes	NA	NA	Vitis	Vitales	Magnoliopsida	1	Extracted from UniProt	2	NA	orthodb-refseq-uniprot	NA
VSMuph2.0_chr10.g0453.i1	Thiolase	PREDICTED: acetyl-CoA acetyltransferase, cytosolic 1 isoform X1	100342at33090	29760	29760_0:006105	99.5	401	2	0	1	401	1	401	1.8e-222	779.2	781.6	0.996929	Vitis vinifera	Vitaceae	Streptophyta	Eukaryota	Thiolase	10.1	5016333	NA	ref	XP_003635396	KPRO00205981	Yes	NA	NA	Vitis	Vitales	Magnoliopsida	1	By running InterProScan	2	NA	orthodb-refseq-uniprot	NA
VSMuph2.0_chr10.g1532.1	Beta-ketoacyl synthase, C-terminal	3-oxoacyl-[acyl-carrier-protein] synthase	100362at33090	29760	29760_0:002d1a	99.6	463	2	0	1	463	1	463	3.6e-267	927.9	927.9	1	Vitis vinifera	Vitaceae	Streptophyta	Eukaryota	Beta-ketoacyl synthase, C-terminal	10.1	4482281	NA	tr	F6HMJ0	KUNI00652888	Yes	NA	XP_002272874	Vitis	Vitales	Magnoliopsida	1	Extracted from UniProt	2	NA	orthodb-refseq-uniprot	NA
VSMuph2.0_chr02.g0192.1	Beta-ketoacyl synthase, C-terminal	3-oxoacyl-	100362at33090	96939	29760_0:000717	99.6	488	2	0	1	488	1	488	2.3e-280	971.8	971.8	1	Vitis riparia	Vitaceae	Streptophyta	Eukaryota	Beta-ketoacyl synthase, C-terminal	10.1	6513420	NA	ref	XP_034704670	KPRO00106342	Yes	NA	NA	Vitis	Vitales	Magnoliopsida	1	By running InterProScan	2	NA	orthodb-refseq-uniprot	NA
VSMuph2.0_chr09.g1533.i1	Pyridoxal phosphate-dependent transferase	Acetylornithine transaminase	100391at33090	29760	29760_0:002bf1	87.1	480	43	3	1	478	1	463	2.3e-229	802.4	802.4	1	Vitis vinifera	Vitaceae	Streptophyta	Eukaryota	Pyridoxal phosphate-dependent transferase	10.1	4483952	NA	tr	F6HXR4	KUNI01851627	Yes	2.6.1.11	XP_002272158	Vitis	Vitales	Magnoliopsida	1	Extracted from UniProt	2	NA	orthodb-refseq-uniprot	NA
VSMuph2.0_chr19.g3416.i1	Pyridoxal phosphate-dependent transferase	Acetylornithine transaminase	100391at33090	29760	29760_0:005aeb	99.4	467	3	0	1	467	1	467	4.9e-264	917.5	917.5	1	Vitis vinifera	Vitaceae	Streptophyta	Eukaryota	Pyridoxal phosphate-dependent transferase	10.1	4409781	NA	tr	D7SWN2	KUNI00410533	Yes	2.6.1.11	XP_002268013	Vitis	Vitales	Magnoliopsida	1	Extracted from UniProt	2	NA	orthodb-refseq-uniprot	NA
VSMuph2.0_chr19.g3398.1	Pyridoxal phosphate-dependent transferase	acetylornithine aminotransferase, mitochondrial	100391at33090	3649	3649_0:000785	76.2	151	36	0	1	151	107	257	7e-58	231.1	231.1	1	Carica papaya	Caricaceae	Streptophyta	Eukaryota	Pyridoxal phosphate-dependent transferase	10.1	5961619	NA	ref	XP_021912131	KPRO01277159	Yes	NA	NA	Carica	Brassicales	Magnoliopsida	4	By running InterProScan	2	NA	orthodb-refseq-uniprot	NA
VSMuph2.0_chr01.g1283.1	Pentatricopeptide repeat	Uncharacterized protein	100412at33090	29760	29760_0:00005f	97.5	440	11	0	1	440	1	440	6.9e-247	860.5	860.5	1	Vitis vinifera	Vitaceae	Streptophyta	Eukaryota	Pentatricopeptide repeat	10.1	4411133	NA	tr	D7TDF7	KUNI02292832	Yes	NA	NA	Vitis	Vitales	Magnoliopsida	1	Extracted from UniProt	2	NA	orthodb-refseq-uniprot	NA
VSMuph2.0_chr02.g2164.1	AMP-binding, conserved site	4-coumarate--CoA ligase-like 6 isoform X2	100446at33090	96939	29760_0:0007fa	99.1	530	5	0	1	530	5	534	0	1054.7	1054.7	1	Vitis riparia	Vitaceae	Streptophyta	Eukaryota	AMP-binding, conserved site	10.1	6513495	NA	ref	XP_034704842	KPRO00316901	Yes	NA	NA	Vitis	Vitales	Magnoliopsida	1	By running InterProScan	2	NA	orthodb-refseq-uniprot	NA
VSMuph2.0_chr19.g0815.1	F-box associated domain, type 3	Putative F-box protein	100486at33090	29760	29760_0:005a9f	95.8	377	6	2	1	377	1	367	9.2e-213	746.9	746.9	1	Vitis vinifera	Vitaceae	Streptophyta	Eukaryota	F-box associated domain, type 3	10.1	2416008	NA	tr	A0A438DPD2	KUNI00464240	Yes	NA	XP_019072530	Vitis	Vitales	Magnoliopsida	1	Extracted from UniProt	2	NA	orthodb-refseq-uniprot	NA
VSMuph2.0_chr19.g0816.1	F-box associated domain, type 3	Putative F-box protein	100486at33090	29760	29760_0:005a9f	100	286	0	0	1	286	1	286	4.5e-168	598.2	598.2	1	Vitis vinifera	Vitaceae	Streptophyta	Eukaryota	F-box associated domain, type 3	10.1	2416020	NA	tr	A0A438DPG1	KUNI03865700	Yes	NA	NA	Vitis	Vitales	Magnoliopsida	1	Extracted from UniProt	2	NA	orthodb-refseq-uniprot	NA
VSMuph2.0_chr08.g1879.i1	Kinesin motor domain	PREDICTED: kinesin-like protein KIN-5B isoform X1	10049at33090	29760	29760_0:00249a	99.1	1049	9	0	1	1049	16	1064	0	2025.4	2025.4	1	Vitis vinifera	Vitaceae	Streptophyta	Eukaryota	Kinesin motor domain	10.1	5588106	NA	ref	XP_019077468	KPRO00409031	Yes	NA	NA	Vitis	Vitales	Magnoliopsida	1	By running InterProScan	2	NA	orthodb-refseq-uniprot	NA
VSMuph2.0_chr08.g2400.1	Kinesin motor domain	Kinesin motor domain-containing protein	10049at33090	29760	29760_0:002604	99.6	1009	4	0	1	1009	1	1009	0	1960.7	1960.7	1	Vitis vinifera	Vitaceae	Streptophyta	Eukaryota	Kinesin motor domain	10.1	4481904	NA	tr	F6HKM5	KUNI00585437	Yes	NA	XP_010654103	Vitis	Vitales	Magnoliopsida	1	Extracted from UniProt	2	NA	orthodb-refseq-uniprot	NA
VSMuph2.0_chr07.g3156.i1	Mitochondrial carrier protein	Uncharacterized protein	100533at33090	29760	29760_0:005f13	98.3	414	6	1	1	414	1	413	1.8e-230	805.8	810.4	0.994324	Vitis vinifera	Vitaceae	Streptophyta	Eukaryota	Mitochondrial carrier protein	10.1	4410422	NA	tr	D7T5J0	KUNI00418852	Yes	NA	XP_002270363	Vitis	Vitales	Magnoliopsida	1	Extracted from UniProt	2	NA	orthodb-refseq-uniprot	NA
VSMuph2.0_chr18.g0679.1	Mitochondrial carrier protein	probable mitochondrial adenine nucleotide transporter BTL3	100533at33090	96939	29760_0:005116	98.6	443	5	1	1	442	1	443	3.9e-247	861.3	861.3	1	Vitis riparia	Vitaceae	Streptophyta	Eukaryota	Mitochondrial carrier protein	10.1	6499275	NA	ref	XP_034675857	KPRO00075232	Yes	NA	NA	Vitis	Vitales	Magnoliopsida	1	By running InterProScan	2	NA	orthodb-refseq-uniprot	NA
VSMuph2.0_chr01.g1506.i1	Sterile alpha motif domain	SAM domain-containing protein	100543at33090	29760	29760_0:000278	99.3	279	2	0	1	279	56	334	9e-157	560.5	560.5	1	Vitis vinifera	Vitaceae	Streptophyta	Eukaryota	Sterile alpha motif domain	10.1	4482635	NA	tr	F6HPJ8	KUNI00969889	Yes	NA	XP_002267168	Vitis	Vitales	Magnoliopsida	1	Extracted from UniProt	2	NA	orthodb-refseq-uniprot	NA
VSMuph2.0_chr14.g4182.i1	Sterile alpha motif domain	SAM domain-containing protein	100543at33090	29760	29760_0:004497	99.4	315	2	0	1	315	1	315	2.3e-172	612.5	612.5	1	Vitis vinifera	Vitaceae	Streptophyta	Eukaryota	Sterile alpha motif domain	10.1	4229655	NA	tr	A5BLQ6	KUNI00194316	Yes	NA	NA	Vitis	Vitales	Magnoliopsida	1	Extracted from UniProt	2	NA	orthodb-refseq-uniprot	NA
VSMuph2.0_chr17.g1341.i1	Sterile alpha motif domain	PREDICTED: protein bicaudal C homolog 1-A isoform X1	100543at33090	29760	29760_0:004f56	100	319	0	0	1	319	1	319	1.7e-180	639.4	639.4	1	Vitis vinifera	Vitaceae	Streptophyta	Eukaryota	Sterile alpha motif domain	10.1	5301776	NA	ref	XP_010663214	KPRO00230234	Yes	NA	NA	Vitis	Vitales	Magnoliopsida	1	By running InterProScan	2	NA	orthodb-refseq-uniprot	NA
VSMuph2.0_chr04.g1067.1	Xylanase inhibitor, C-terminal	Peptidase A1 domain-containing protein	100546at33090	29760	29760_0:000e2f	80.7	176	28	1	26	201	74	243	4.9e-72	278.5	278.5	1	Vitis vinifera	Vitaceae	Streptophyta	Eukaryota	Xylanase inhibitor, C-terminal	10.1	4478995	NA	tr	F6H3L5	KUNI03622930	Yes	NA	NA	Vitis	Vitales	Magnoliopsida	1	Extracted from UniProt	2	NA	orthodb-refseq-uniprot	NA
VSMuph2.0_3426.1.g0002.1	Xylanase inhibitor, C-terminal	Aspartyl protease family protein	100546at33090	29760	29760_0:000e85	98.9	462	5	0	1	462	33	494	7.2e-268	930.2	930.2	1	Vitis vinifera	Vitaceae	Streptophyta	Eukaryota	Xylanase inhibitor, C-terminal	10.1	2437190	NA	tr	A0A438KEP9	KUNI04341227	Yes	NA	NA	Vitis	Vitales	Magnoliopsida	1	Extracted from UniProt	2	NA	orthodb-refseq-uniprot	NA
VSMuph2.0_chr04.g1064.1	Xylanase inhibitor, C-terminal	Aspartyl protease family protein	100546at33090	29760	29760_0:000e85	100	246	0	0	1	246	218	463	5e-135	488	488	1	Vitis vinifera	Vitaceae	Streptophyta	Eukaryota	Xylanase inhibitor, C-terminal	10.1	2437158	NA	tr	A0A438KEE6	KUNI02507233	Yes	NA	NA	Vitis	Vitales	Magnoliopsida	1	Extracted from UniProt	2	NA	orthodb-refseq-uniprot	NA
VSMuph2.0_chr04.g1066.1	Xylanase inhibitor, C-terminal	Aspartyl protease family protein	100546at33090	29760	29760_0:000e85	100	414	0	0	1	414	1	414	1.6e-243	849.4	849.4	1	Vitis vinifera	Vitaceae	Streptophyta	Eukaryota	Xylanase inhibitor, C-terminal	10.1	2437160	NA	tr	A0A438KEF6	KUNI02503457	Yes	NA	NA	Vitis	Vitales	Magnoliopsida	1	Extracted from UniProt	2	NA	orthodb-refseq-uniprot	NA
VSMuph2.0_chr08.g3007.i1	Ricin B-like lectins	Uncharacterized protein	100573at33090	29760	29760_0:0027f8	99.1	322	3	0	1	322	1	322	9.9e-200	703.4	705.3	0.997306	Vitis vinifera	Vitaceae	Streptophyta	Eukaryota	Ricin B-like lectins	10.1	4482033	NA	tr	F6HLA1	KUNI03970379	Yes	NA	NA	Vitis	Vitales	Magnoliopsida	1	Extracted from UniProt	2	NA	orthodb-refseq-uniprot	NA
VSMuph2.0_chr14.g3010.1	Protein kinase domain	Protein kinase domain-containing protein	100579at33090	29760	29760_0:003ea7	98.7	314	4	0	6	319	248	561	3.1e-177	628.6	628.6	1	Vitis vinifera	Vitaceae	Streptophyta	Eukaryota	Protein kinase domain	10.1	4483116	NA	tr	F6HSQ8	KUNI03319681	Yes	NA	NA	Vitis	Vitales	Magnoliopsida	1	Extracted from UniProt	2	NA	orthodb-refseq-uniprot	NA
VSMuph2.0_chr14.g3255.1	Proline dehydrogenase	Proline dehydrogenase	100590at33090	29760	29760_0:00407d	99.8	500	1	0	1	500	1	500	1.4e-285	989.2	989.2	1	Vitis vinifera	Vitaceae	Streptophyta	Eukaryota	Proline dehydrogenase	10.1	4409006	NA	tr	D7SMI9	KUNI00211569	Yes	1.5.5.2	XP_002282769	Vitis	Vitales	Magnoliopsida	1	Extracted from UniProt	2	NA	orthodb-refseq-uniprot	NA
VSMuph2.0_chr03.g0929.i1	Glycosyl transferase family 10	Uncharacterized protein	100593at33090	29760	29760_0:0009e1	98.8	504	6	0	1	504	1	504	3.6e-289	1001.1	1001.1	1	Vitis vinifera	Vitaceae	Streptophyta	Eukaryota	Glycosyl transferase family 10	10.1	4412026	NA	tr	D7TPI2	KUNI00492569	Yes	NA	XP_002285245	Vitis	Vitales	Magnoliopsida	1	Extracted from UniProt	2	NA	orthodb-refseq-uniprot	NA
VSMuph2.0_chr02.g0167.1	Nucleoside diphosphate kinase	Nucleoside diphosphate kinase	100595at33090	29760	4081_0:004516	99.6	234	1	0	1	234	1	234	1.9e-127	463.8	463.8	1	Vitis vinifera	Vitaceae	Streptophyta	Eukaryota	Nucleoside diphosphate kinase	10.1	4230563	NA	tr	A5BVN4	KUNI00604915	Yes	2.7.4.6	NA	Vitis	Vitales	Magnoliopsida	1	Extracted from UniProt	2	NA	orthodb-refseq-uniprot	NA
VSMuph2.0_chr19.g0145.1	Protein kinase domain	Protein kinase domain-containing protein	100598at33090	29760	29760_0:0058a7	99.5	427	2	0	1	427	1	427	2e-246	859	859	1	Vitis vinifera	Vitaceae	Streptophyta	Eukaryota	Protein kinase domain	10.1	4230675	NA	tr	A5BWW3	KUNI01074684	Yes	NA	NA	Vitis	Vitales	Magnoliopsida	1	Extracted from UniProt	2	NA	orthodb-refseq-uniprot	NA
VSMuph2.0_chr02.g0001.1	Helicase, C-terminal	DNA helicase	100698at2759	29760	158383_0:008f8a	98.4	126	1	1	29	154	1	125	9.3e-63	247.3	247.3	1	Vitis vinifera	Vitaceae	Streptophyta	Eukaryota	Helicase, C-terminal	10.1	2432531	NA	tr	A0A438J568	KUNI04179474	No	3.6.4.12	NA	Vitis	Vitales	Magnoliopsida	1	Extracted from UniProt	2	NA	orthodb-refseq-uniprot	NA
VSMuph2.0_chr06.g1761.i1	FAD/NAD(P)-binding domain	Pyr_redox_2 domain-containing protein	100698at33090	29760	29760_0:001a46	99.7	368	1	0	1	368	1	368	1.4e-205	723	723	1	Vitis vinifera	Vitaceae	Streptophyta	Eukaryota	FAD/NAD(P)-binding domain	10.1	4410128	NA	tr	D7T1P1	KUNI00933039	Yes	NA	XP_002278901	Vitis	Vitales	Magnoliopsida	1	Extracted from UniProt	2	NA	orthodb-refseq-uniprot	NA
VSMuph2.0_chr13.g2229.i1	FAD/NAD(P)-binding domain	Pyr_redox_2 domain-containing protein	100698at33090	29760	29760_0:003ab6	99.3	301	2	0	1	301	1	301	4.1e-165	588.6	589.7	0.998135	Vitis vinifera	Vitaceae	Streptophyta	Eukaryota	FAD/NAD(P)-binding domain	10.1	4231588	NA	tr	A5C5M6	KUNI03825897	Yes	NA	NA	Vitis	Vitales	Magnoliopsida	1	Extracted from UniProt	2	NA	orthodb-refseq-uniprot	NA
VSMuph2.0_chr13.g2230.i1	FAD/NAD(P)-binding domain	PREDICTED: apoptosis-inducing factor homolog B isoform X3	100698at33090	29760	29760_0:003ab6	95.2	231	10	1	1	230	57	287	4.9e-119	435.3	435.3	1	Vitis vinifera	Vitaceae	Streptophyta	Eukaryota	FAD/NAD(P)-binding domain	10.1	5589415	NA	ref	XP_019080174	KPRO01386704	Yes	NA	NA	Vitis	Vitales	Magnoliopsida	1	By running InterProScan	2	NA	orthodb-refseq-uniprot	NA
VSMuph2.0_chr03.g0547.i1	Zinc finger, RING/FYVE/PHD-type	PREDICTED: uncharacterized protein LOC100250419 isoform X2	100711at33090	29760	29760_0:000c56	100	445	0	0	1	445	1	445	5.3e-260	904	904	1	Vitis vinifera	Vitaceae	Streptophyta	Eukaryota	Zinc finger, RING/FYVE/PHD-type	10.1	5296819	NA	ref	XP_010645354	KPRO00186017	Yes	NA	NA	Vitis	Vitales	Magnoliopsida	1	By running InterProScan	2	NA	orthodb-refseq-uniprot	NA
VSMuph2.0_chr18.g1742.i1	Zinc finger, RING/FYVE/PHD-type	RING-type domain-containing protein	100711at33090	29760	29760_0:0054d5	99.8	443	1	0	1	443	1	443	5.5e-257	894	894	1	Vitis vinifera	Vitaceae	Streptophyta	Eukaryota	Zinc finger, RING/FYVE/PHD-type	10.1	2435683	NA	tr	A0A438K184	KUNI00360146	Yes	NA	NA	Vitis	Vitales	Magnoliopsida	1	Extracted from UniProt	2	NA	orthodb-refseq-uniprot	NA
VSMuph2.0_chr02.g0182.1	GDSL lipase/esterase	Lipase_GDSL domain-containing protein	100721at33090	29760	29760_0:000735	99.5	407	2	0	1	407	1	407	9.5e-240	836.6	836.6	1	Vitis vinifera	Vitaceae	Streptophyta	Eukaryota	GDSL lipase/esterase	10.1	4483338	NA	tr	F6HU29	KUNI01575976	Yes	NA	XP_002265404	Vitis	Vitales	Magnoliopsida	1	Extracted from UniProt	2	NA	orthodb-refseq-uniprot	NA
VSMuph2.0_chr06.g2584.i1	Exostosin-like	Putative glucuronoxylan glucuronosyltransferase IRX7	100724at33090	29760	29760_0:001b3a	100	456	0	0	1	456	1	456	2.8e-272	944.9	944.9	1	Vitis vinifera	Vitaceae	Streptophyta	Eukaryota	Exostosin-like	10.1	2411846	NA	tr	A0A438C2T5	KUNI01853980	Yes	NA	NA	Vitis	Vitales	Magnoliopsida	1	Extracted from UniProt	2	NA	orthodb-refseq-uniprot	NA
VSMuph2.0_chr05.g0256.i1	Histidine kinase/HSP90-like ATPase	Protein-serine/threonine kinase	100761at33090	29760	29760_0:00136d	99.5	369	2	0	1	369	1	369	2.2e-211	742.3	742.3	1	Vitis vinifera	Vitaceae	Streptophyta	Eukaryota	Histidine kinase/HSP90-like ATPase	10.1	4410448	NA	tr	D7T688	KUNI02061529	Yes	2.7.11.-	XP_002267959	Vitis	Vitales	Magnoliopsida	1	Extracted from UniProt	2	NA	orthodb-refseq-uniprot	NA
VSMuph2.0_chr14.g0056.1	Histidine kinase/HSP90-like ATPase	Protein-serine/threonine kinase	100761at33090	29760	29760_0:00404f	99.7	367	1	0	1	367	1	367	6.4e-211	740.7	740.7	1	Vitis vinifera	Vitaceae	Streptophyta	Eukaryota	Histidine kinase/HSP90-like ATPase	10.1	4413611	NA	tr	D7UA98	KUNI00245687	Yes	2.7.11.-	NA	Vitis	Vitales	Magnoliopsida	1	Extracted from UniProt	2	NA	orthodb-refseq-uniprot	NA
VSMuph2.0_chr01.g3532.1	Protein of unknown function DUF247, plant	Uncharacterized protein	100785at33090	29760	29760_0:0001b9	99.8	449	1	0	4	452	1	449	2.4e-260	905.2	905.2	1	Vitis vinifera	Vitaceae	Streptophyta	Eukaryota	Protein of unknown function DUF247, plant	10.1	4481689	NA	tr	F6HJ92	KUNI00303241	Yes	NA	NA	Vitis	Vitales	Magnoliopsida	1	Extracted from UniProt	2	NA	orthodb-refseq-uniprot	NA
VSMuph2.0_chr01.g0655.1	Helicase-associated domain	RNA helicase	10079at33090	29760	29760_0:0003c3	99.3	1085	8	0	8	1092	97	1181	0	2150.2	2150.2	1	Vitis vinifera	Vitaceae	Streptophyta	Eukaryota	Helicase-associated domain	10.1	4410707	NA	tr	D7T8X8	KUNI03140559	Yes	3.6.4.13	NA	Vitis	Vitales	Magnoliopsida	1	Extracted from UniProt	2	NA	orthodb-refseq-uniprot	NA
VSMuph2.0_chr17.g0446.i1	Helicase-associated domain	PREDICTED: DExH-box ATP-dependent RNA helicase DExH3	10079at33090	29760	29760_0:004d7c	99.2	1194	10	0	1	1194	1	1194	0	2360.1	2360.1	1	Vitis vinifera	Vitaceae	Streptophyta	Eukaryota	Helicase-associated domain	10.1	5590370	NA	ref	XP_019082100	KPRO00018367	Yes	NA	NA	Vitis	Vitales	Magnoliopsida	1	By running InterProScan	2	NA	orthodb-refseq-uniprot	NA
VSMuph2.0_chr18.g3956.1	Helicase-associated domain	DExH-box ATP-dependent RNA helicase DExH3 isoform X1	10079at33090	96939	29760_0:005481	95.4	701	30	2	3	702	437	1136	0	1340.9	1340.9	1	Vitis riparia	Vitaceae	Streptophyta	Eukaryota	Helicase-associated domain	10.1	6498472	NA	ref	XP_034674129	KPRO00265263	Yes	NA	NA	Vitis	Vitales	Magnoliopsida	1	By running InterProScan	2	NA	orthodb-refseq-uniprot	NA
VSMuph2.0_chr01.g1392.i1	Dual-specificity RNA methyltransferase RlmN	Radical_SAM domain-containing protein	100803at33090	29760	29760_0:00001c	98.4	439	5	1	1	437	1	439	1.4e-249	869.4	873.6	0.995192	Vitis vinifera	Vitaceae	Streptophyta	Eukaryota	Dual-specificity RNA methyltransferase RlmN	10.1	4411973	NA	tr	D7TNS3	KUNI00737119	Yes	NA	XP_010653438	Vitis	Vitales	Magnoliopsida	1	Extracted from UniProt	2	NA	orthodb-refseq-uniprot	NA
VSMuph2.0_chr03.g1156.i1	Dual-specificity RNA methyltransferase RlmN	Radical_SAM domain-containing protein	100803at33090	29760	29760_0:0009fd	100	372	0	0	1	372	1	372	1.2e-212	746.5	746.5	1	Vitis vinifera	Vitaceae	Streptophyta	Eukaryota	Dual-specificity RNA methyltransferase RlmN	10.1	4225152	NA	tr	A5AF13	KUNI00658109	Yes	NA	XP_002265287	Vitis	Vitales	Magnoliopsida	1	Extracted from UniProt	2	NA	orthodb-refseq-uniprot	NA
VSMuph2.0_chr13.g0492.1	Dual-specificity RNA methyltransferase RlmN	Putative dual-specificity RNA methyltransferase RlmN	100803at33090	29760	29760_0:003c48	95.6	476	12	2	1	476	6	472	2.8e-253	882.5	882.5	1	Vitis vinifera	Vitaceae	Streptophyta	Eukaryota	Dual-specificity RNA methyltransferase RlmN	10.1	2435335	NA	tr	A0A438JXY2	KUNI04343277	Yes	NA	NA	Vitis	Vitales	Magnoliopsida	1	Extracted from UniProt	2	NA	orthodb-refseq-uniprot	NA
VSMuph2.0_chr17.g1828.1	Dual-specificity RNA methyltransferase RlmN	Uncharacterized protein	100803at33090	29760	29760_0:004fab	100	133	0	0	1	133	1	133	4.4e-69	268.1	268.1	1	Vitis vinifera	Vitaceae	Streptophyta	Eukaryota	Dual-specificity RNA methyltransferase RlmN	10.1	4408507	NA	tr	D7SHD8	KUNI01185778	Yes	NA	XP_010663059	Vitis	Vitales	Magnoliopsida	1	Extracted from UniProt	2	NA	orthodb-refseq-uniprot	NA
VSMuph2.0_chr06.g2963.1	Winged helix-like DNA-binding domain superfamily	PREDICTED: transcription factor E2FB	100842at33090	29760	29760_0:001870	100	457	0	0	1	457	1	457	2.8e-267	928.3	928.3	1	Vitis vinifera	Vitaceae	Streptophyta	Eukaryota	Winged helix-like DNA-binding domain superfamily	10.1	4997607	NA	ref	XP_002272473	KPRO00278076	Yes	NA	NA	Vitis	Vitales	Magnoliopsida	1	By running InterProScan	2	NA	orthodb-refseq-uniprot	NA
VSMuph2.0_chr08.g2326.1	Winged helix-like DNA-binding domain superfamily	Transcription factor E2FA	100842at33090	29760	29760_0:0027a0	99.8	466	1	0	1	466	1	466	1.7e-273	949.1	949.1	1	Vitis vinifera	Vitaceae	Streptophyta	Eukaryota	Winged helix-like DNA-binding domain superfamily	10.1	2433005	E2F/DP	tr	A0A438JAG6	KUNI00131994	Yes	NA	XP_010654143	Vitis	Vitales	Magnoliopsida	1	Extracted from UniProt	2	E2F/DP family protein	orthodb-refseq-uniprot	NA
VSMuph2.0_chr18.g1903.1	Winged helix-like DNA-binding domain superfamily	E2F_TDP domain-containing protein	100842at33090	29760	29760_0:00565b	99.1	449	3	1	1	448	1	449	2.9e-258	898.3	898.3	1	Vitis vinifera	Vitaceae	Streptophyta	Eukaryota	Winged helix-like DNA-binding domain superfamily	10.1	4478339	E2F/DP	tr	F6H080	KUNI00586151	Yes	NA	XP_010664799	Vitis	Vitales	Magnoliopsida	1	Extracted from UniProt	2	E2F/DP family protein	orthodb-refseq-uniprot	NA
VSMuph2.0_chr07.g4078.1	Xylanase inhibitor, C-terminal	Peptidase A1 domain-containing protein	100847at33090	29760	29760_0:001fed	100	426	0	0	1	426	1	426	2.7e-253	881.7	881.7	1	Vitis vinifera	Vitaceae	Streptophyta	Eukaryota	Xylanase inhibitor, C-terminal	10.1	4409761	NA	tr	D7SWG4	KUNI00809161	Yes	NA	XP_002273988	Vitis	Vitales	Magnoliopsida	1	Extracted from UniProt	2	NA	orthodb-refseq-uniprot	NA
VSMuph2.0_chr18.g0427.1	Xylanase inhibitor, C-terminal	Aspartic proteinase Asp1	100847at33090	29760	29760_0:00522b	98.9	447	5	0	1	447	7	453	5.1e-263	914.1	920.2	0.993371	Vitis vinifera	Vitaceae	Streptophyta	Eukaryota	Xylanase inhibitor, C-terminal	10.1	2438098	NA	tr	A0A438KN11	KUNI00529201	Yes	NA	NA	Vitis	Vitales	Magnoliopsida	1	Extracted from UniProt	2	NA	orthodb-refseq-uniprot	NA
VSMuph2.0_chr18.g0428.1	Xylanase inhibitor, C-terminal	Aspartic proteinase Asp1	100847at33090	29760	29760_0:00522b	99.4	362	2	0	1	362	7	368	1.4e-212	746.5	749.6	0.995864	Vitis vinifera	Vitaceae	Streptophyta	Eukaryota	Xylanase inhibitor, C-terminal	10.1	2438098	NA	tr	A0A438KN11	KUNI00529201	Yes	NA	NA	Vitis	Vitales	Magnoliopsida	1	Extracted from UniProt	2	NA	orthodb-refseq-uniprot	NA
VSMuph2.0_chr04.g1403.1	Pentatricopeptide repeat	PREDICTED: pentatricopeptide repeat-containing protein At5g66520	100869at33090	29760	29760_0:006078	99.8	537	1	0	1	537	1	537	0	1077.4	1077.4	1	Vitis vinifera	Vitaceae	Streptophyta	Eukaryota	Pentatricopeptide repeat	10.1	5586285	NA	ref	XP_019073850	KPRO00002015	Yes	NA	NA	Vitis	Vitales	Magnoliopsida	1	By running InterProScan	2	NA	orthodb-refseq-uniprot	NA
VSMuph2.0_chr14.g0507.1	Pentatricopeptide repeat	Putative pentatricopeptide repeat-containing protein	100874at33090	29760	29760_0:00445d	100	565	0	0	1	565	1	565	0	1141.3	1141.3	1	Vitis vinifera	Vitaceae	Streptophyta	Eukaryota	Pentatricopeptide repeat	10.1	2436963	NA	tr	A0A438KCC7	KUNI04086179	Yes	NA	NA	Vitis	Vitales	Magnoliopsida	1	Extracted from UniProt	2	NA	orthodb-refseq-uniprot	NA
VSMuph2.0_chr02.g2174.1	Cytochrome P450	Geraniol 8-hydroxylase	100875at33090	29760	29760_0:00060f	98.8	258	3	0	1	258	1	258	1.9e-143	516.2	516.2	1	Vitis vinifera	Vitaceae	Streptophyta	Eukaryota	Cytochrome P450	10.1	2428925	NA	tr	A0A438HYH5	KUNI02994076	Yes	NA	NA	Vitis	Vitales	Magnoliopsida	1	Extracted from UniProt	2	NA	orthodb-refseq-uniprot	NA
VSMuph2.0_chr02.g2175.1	Cytochrome P450	Geraniol 8-hydroxylase	100875at33090	29760	29760_0:00060f	99.8	501	1	0	1	501	1	501	1.6e-292	1012.3	1012.3	1	Vitis vinifera	Vitaceae	Streptophyta	Eukaryota	Cytochrome P450	10.1	2428923	NA	tr	A0A438HYG3	KUNI00275068	Yes	NA	XP_002270541	Vitis	Vitales	Magnoliopsida	1	Extracted from UniProt	2	NA	orthodb-refseq-uniprot	NA
VSMuph2.0_chr02.g1538.i1	Cytochrome P450	Geraniol 8-hydroxylase	100875at33090	29760	29760_0:000637	100	498	0	0	1	498	1	498	8.8e-288	996.5	996.5	1	Vitis vinifera	Vitaceae	Streptophyta	Eukaryota	Cytochrome P450	10.1	2425154	NA	tr	A0A438GKI3	KUNI00641590	Yes	NA	NA	Vitis	Vitales	Magnoliopsida	1	Extracted from UniProt	2	NA	orthodb-refseq-uniprot	NA
VSMuph2.0_chr02.g0642.1	Cytochrome P450	Cytochrome P450 CYP76F14	100875at33090	29760	29760_0:00063f	99.8	499	1	0	1	499	1	499	1.3e-286	992.6	992.6	1	Vitis vinifera	Vitaceae	Streptophyta	Eukaryota	Cytochrome P450	10.1	713271	NA	tr	A0A1B2ZBX8	KUNI00604389	Yes	1.14.14.1	NA	Vitis	Vitales	Magnoliopsida	1	Extracted from UniProt	2	NA	orthodb-refseq-uniprot	NA
VSMuph2.0_chr02.g0639.1	Cytochrome P450	Geraniol 8-hydroxylase	100875at33090	29760	29760_0:0007db	98.3	238	4	0	1	238	52	289	3e-129	468.8	468.8	1	Vitis vinifera	Vitaceae	Streptophyta	Eukaryota	Cytochrome P450	10.1	2433843	NA	tr	A0A438JJ95	KUNI03095735	Yes	NA	NA	Vitis	Vitales	Magnoliopsida	1	Extracted from UniProt	2	NA	orthodb-refseq-uniprot	NA
VSMuph2.0_chr02.g0633.i1	Cytochrome P450	PREDICTED: geraniol 8-hydroxylase	100875at33090	29760	29760_0:0008c2	99.4	499	3	0	1	499	1	499	4.4e-287	994.2	994.2	1	Vitis vinifera	Vitaceae	Streptophyta	Eukaryota	Cytochrome P450	10.1	5015976	NA	ref	XP_003631427	KPRO00010908	Yes	NA	NA	Vitis	Vitales	Magnoliopsida	1	By running InterProScan	2	NA	orthodb-refseq-uniprot	NA
VSMuph2.0_chr15.g2541.1	Cytochrome P450	Geraniol 8-hydroxylase	100875at33090	29760	29760_0:004526	97.8	465	10	0	1	465	1	465	4.7e-267	927.5	927.5	1	Vitis vinifera	Vitaceae	Streptophyta	Eukaryota	Cytochrome P450	10.1	2417115	NA	tr	A0A438E0G2	KUNI01035123	Yes	NA	XP_002276121	Vitis	Vitales	Magnoliopsida	1	Extracted from UniProt	2	NA	orthodb-refseq-uniprot	NA
VSMuph2.0_chr15.g2529.i1	Cytochrome P450	Geraniol 8-hydroxylase	100875at33090	29760	29760_0:00467d	99.6	498	1	1	1	497	1	498	2.6e-284	984.9	984.9	1	Vitis vinifera	Vitaceae	Streptophyta	Eukaryota	Cytochrome P450	10.1	2431642	NA	tr	A0A438IW44	KUNI02873507	Yes	NA	NA	Vitis	Vitales	Magnoliopsida	1	Extracted from UniProt	2	NA	orthodb-refseq-uniprot	NA
VSMuph2.0_chr15.g2532.1	Cytochrome P450	Uncharacterized protein	100875at33090	29760	29760_0:00467d	99.2	496	4	0	1	496	1	496	5.9e-284	983.8	983.8	1	Vitis vinifera	Vitaceae	Streptophyta	Eukaryota	Cytochrome P450	10.1	4484833	NA	tr	F6I337	KUNI01472266	Yes	NA	XP_010661589	Vitis	Vitales	Magnoliopsida	1	Extracted from UniProt	2	NA	orthodb-refseq-uniprot	NA
VSMuph2.0_1173.1.g0005.1	Cytochrome P450	Uncharacterized protein	100875at33090	29760	29760_0:004761	99.1	345	3	0	1	345	1	345	7.1e-196	690.6	690.6	1	Vitis vinifera	Vitaceae	Streptophyta	Eukaryota	Cytochrome P450	10.1	4484830	NA	tr	F6I332	KUNI00420869	Yes	NA	XP_002276053	Vitis	Vitales	Magnoliopsida	1	Extracted from UniProt	2	NA	orthodb-refseq-uniprot	NA
VSMuph2.0_1173.1.g0011.1	Cytochrome P450	Uncharacterized protein	100875at33090	29760	29760_0:004761	79.4	345	43	4	1	317	1	345	2.4e-145	522.7	522.7	1	Vitis vinifera	Vitaceae	Streptophyta	Eukaryota	Cytochrome P450	10.1	4484830	NA	tr	F6I332	KUNI00420869	Yes	NA	XP_002276053	Vitis	Vitales	Magnoliopsida	1	Extracted from UniProt	2	NA	orthodb-refseq-uniprot	NA
VSMuph2.0_chr15.g2526.i1	Cytochrome P450	Uncharacterized protein	100875at33090	29760	29760_0:004761	70.5	498	145	2	1	498	1	496	1.9e-205	723	729.2	0.991498	Vitis vinifera	Vitaceae	Streptophyta	Eukaryota	Cytochrome P450	10.1	4484830	NA	tr	F6I332	KUNI00420869	Yes	NA	XP_002276053	Vitis	Vitales	Magnoliopsida	1	Extracted from UniProt	2	NA	orthodb-refseq-uniprot	NA
VSMuph2.0_chr15.g2516.1	Cytochrome P450	Uncharacterized protein	100875at33090	29760	29760_0:004768	80.5	400	78	0	73	472	100	499	2.9e-187	662.5	667.5	0.992509	Vitis vinifera	Vitaceae	Streptophyta	Eukaryota	Cytochrome P450	10.1	4225420	NA	tr	A5AHQ3	KUNI03167718	Yes	NA	NA	Vitis	Vitales	Magnoliopsida	1	Extracted from UniProt	2	NA	orthodb-refseq-uniprot	NA
VSMuph2.0_chr15.g2517.1	Cytochrome P450	PREDICTED: geraniol 8-hydroxylase	100875at33090	29760	29760_0:004768	99.8	499	1	0	1	499	1	499	1.9e-290	1005.4	1005.4	1	Vitis vinifera	Vitaceae	Streptophyta	Eukaryota	Cytochrome P450	10.1	4997515	NA	ref	XP_002271652	KPRO00363614	Yes	NA	NA	Vitis	Vitales	Magnoliopsida	1	By running InterProScan	2	NA	orthodb-refseq-uniprot	NA
VSMuph2.0_chr15.g2519.1	Cytochrome P450	Geraniol 8-hydroxylase	100875at33090	29760	29760_0:00476e	100	499	0	0	1	499	1	499	1.6e-289	1002.3	1002.3	1	Vitis vinifera	Vitaceae	Streptophyta	Eukaryota	Cytochrome P450	10.1	2431636	NA	tr	A0A438IW29	KUNI00385066	Yes	NA	NA	Vitis	Vitales	Magnoliopsida	1	Extracted from UniProt	2	NA	orthodb-refseq-uniprot	NA
VSMuph2.0_chr15.g2542.i1	Cytochrome P450	Geraniol 8-hydroxylase	100875at33090	29760	29760_0:004806	100	496	0	0	1	496	1	496	2.1e-289	1001.9	1001.9	1	Vitis vinifera	Vitaceae	Streptophyta	Eukaryota	Cytochrome P450	10.1	2417109	NA	tr	A0A438E0E5	KUNI00959166	Yes	NA	XP_002276094	Vitis	Vitales	Magnoliopsida	1	Extracted from UniProt	2	NA	orthodb-refseq-uniprot	NA
VSMuph2.0_chr15.g2549.1	Cytochrome P450	Geraniol 8-hydroxylase	100875at33090	29760	29760_0:004806	85.9	496	42	3	1	468	1	496	4e-242	844.7	844.7	1	Vitis vinifera	Vitaceae	Streptophyta	Eukaryota	Cytochrome P450	10.1	2417109	NA	tr	A0A438E0E5	KUNI00959166	Yes	NA	XP_002276094	Vitis	Vitales	Magnoliopsida	1	Extracted from UniProt	2	NA	orthodb-refseq-uniprot	NA
VSMuph2.0_chr15.g2535.1	Cytochrome P450	Uncharacterized protein	100875at33090	29760	58331_0:0083b1	86.1	165	8	1	25	174	1	165	7e-75	287.7	287.7	1	Vitis vinifera	Vitaceae	Streptophyta	Eukaryota	Cytochrome P450	10.1	4484831	NA	tr	F6I334	KUNI01870277	Yes	NA	NA	Vitis	Vitales	Magnoliopsida	1	Extracted from UniProt	2	NA	orthodb-refseq-uniprot	NA
VSMuph2.0_chr02.g0641.1	Cytochrome P450	geraniol 8-hydroxylase-like	100875at33090	96939	29760_0:00063f	96.8	499	16	0	1	499	1	499	9.8e-279	966.5	974.9	0.991384	Vitis riparia	Vitaceae	Streptophyta	Eukaryota	Cytochrome P450	10.1	6515895	NA	ref	XP_034709697	KPRO00724623	Yes	NA	NA	Vitis	Vitales	Magnoliopsida	1	By running InterProScan	2	NA	orthodb-refseq-uniprot	NA
VSMuph2.0_chr02.g0643.1	Cytochrome P450	geraniol 8-hydroxylase-like	100875at33090	96939	29760_0:00063f	94.3	477	15	2	47	511	23	499	2e-255	889	889	1	Vitis riparia	Vitaceae	Streptophyta	Eukaryota	Cytochrome P450	10.1	6515895	NA	ref	XP_034709697	KPRO00724623	Yes	NA	NA	Vitis	Vitales	Magnoliopsida	1	By running InterProScan	2	NA	orthodb-refseq-uniprot	NA
VSMuph2.0_chr03.g1652.1	Cytochrome P450	geraniol 8-hydroxylase-like	100875at33090	96939	29760_0:000a9f	99.3	293	2	0	1	293	1	293	2.7e-165	589.7	589.7	1	Vitis riparia	Vitaceae	Streptophyta	Eukaryota	Cytochrome P450	10.1	6502007	NA	ref	XP_034681742	KPRO01419437	Yes	NA	NA	Vitis	Vitales	Magnoliopsida	1	By running InterProScan	2	NA	orthodb-refseq-uniprot	NA
VSMuph2.0_chr15.g2539.1	Cytochrome P450	cytochrome P450 76T24-like isoform X1	100875at33090	96939	29760_0:004526	89.3	496	22	2	1	465	1	496	1.6e-254	885.9	885.9	1	Vitis riparia	Vitaceae	Streptophyta	Eukaryota	Cytochrome P450	10.1	6515472	NA	ref	XP_034708822	KPRO00360771	Yes	NA	NA	Vitis	Vitales	Magnoliopsida	1	By running InterProScan	2	NA	orthodb-refseq-uniprot	NA
VSMuph2.0_chr15.g2550.1	Cytochrome P450	cytochrome P450 76T24-like	100875at33090	96939	29760_0:004606	97.8	182	4	0	99	280	91	272	1.6e-97	363.6	363.6	1	Vitis riparia	Vitaceae	Streptophyta	Eukaryota	Cytochrome P450	10.1	6515958	NA	ref	XP_034709806	KPRO00914015	Yes	NA	NA	Vitis	Vitales	Magnoliopsida	1	By running InterProScan	2	NA	orthodb-refseq-uniprot	NA
VSMuph2.0_chr09.g1267.i1	Carbohydrate kinase, FGGY	Glycerol kinase	100876at33090	29760	29760_0:0028d3	99.6	522	2	0	1	522	1	522	0	1043.9	1043.9	1	Vitis vinifera	Vitaceae	Streptophyta	Eukaryota	Carbohydrate kinase, FGGY	10.1	4412755	NA	tr	D7TZ77	KUNI00122308	Yes	2.7.1.30	XP_002273367	Vitis	Vitales	Magnoliopsida	1	Extracted from UniProt	2	NA	orthodb-refseq-uniprot	NA
VSMuph2.0_chr07.g0306.1	Elongation factor Tu	Elongation factor Tu	100899at33090	29760	29760_0:001e32	99.7	396	1	0	1	396	54	449	7.1e-224	783.9	783.9	1	Vitis vinifera	Vitaceae	Streptophyta	Eukaryota	Elongation factor Tu	10.1	4230512	NA	tr	A5BV56	KUNI00642902	Yes	NA	XP_010652106	Vitis	Vitales	Magnoliopsida	1	Extracted from UniProt	2	NA	orthodb-refseq-uniprot	NA
VSMuph2.0_chr06.g0252.1	Oxidoreductase, N-terminal	Uncharacterized protein	100942at33090	29760	29760_0:001c3c	98.9	269	3	0	1	269	87	355	7.4e-149	534.3	534.3	1	Vitis vinifera	Vitaceae	Streptophyta	Eukaryota	Oxidoreductase, N-terminal	10.1	4477311	NA	tr	F6GUA3	KUNI01326160	Yes	NA	XP_002285606	Vitis	Vitales	Magnoliopsida	1	Extracted from UniProt	2	NA	orthodb-refseq-uniprot	NA
VSMuph2.0_chr02.g0344.i1	Winged helix-like DNA-binding domain superfamily	Uncharacterized protein	100943at33090	29760	29760_0:0007c5	99.4	363	2	0	1	363	1	363	1e-205	723.4	728.8	0.992591	Vitis vinifera	Vitaceae	Streptophyta	Eukaryota	Winged helix-like DNA-binding domain superfamily	10.1	4412533	NA	tr	D7TVU3	KUNI01477363	Yes	NA	XP_010660322	Vitis	Vitales	Magnoliopsida	1	Extracted from UniProt	2	NA	orthodb-refseq-uniprot	NA
VSMuph2.0_chr16.g3113.i1	Winged helix-like DNA-binding domain superfamily	PREDICTED: caffeic acid 3-O-methyltransferase	100943at33090	29760	29760_0:0049a7	99.7	364	1	0	1	364	1	364	1.4e-210	739.6	739.6	1	Vitis vinifera	Vitaceae	Streptophyta	Eukaryota	Winged helix-like DNA-binding domain superfamily	10.1	5016219	NA	ref	XP_003634161	KPRO00261034	Yes	NA	NA	Vitis	Vitales	Magnoliopsida	1	By running InterProScan	2	NA	orthodb-refseq-uniprot	NA
VSMuph2.0_chr16.g3116.i1	Winged helix-like DNA-binding domain superfamily	Caffeic acid O-methyltransferase	100943at33090	29760	29760_0:0049d4	99	206	2	0	1	206	181	386	2.7e-118	432.2	433.7	0.996541	Vitis vinifera	Vitaceae	Streptophyta	Eukaryota	Winged helix-like DNA-binding domain superfamily	10.1	4836682	NA	tr	Q9M560	KUNI00946848	Yes	NA	NP_001268100	Vitis	Vitales	Magnoliopsida	1	Extracted from UniProt	2	NA	orthodb-refseq-uniprot	NA
VSMuph2.0_2536.1.g0001.1	Winged helix-like DNA-binding domain superfamily	Caffeic acid 3-O-methyltransferase 1	100943at33090	29760	29760_0:00512e	99.4	328	2	0	1	328	1	328	2.2e-186	659.1	659.1	1	Vitis vinifera	Vitaceae	Streptophyta	Eukaryota	Winged helix-like DNA-binding domain superfamily	10.1	2438119	NA	tr	A0A438KN77	KUNI00175680	Yes	NA	NA	Vitis	Vitales	Magnoliopsida	1	Extracted from UniProt	2	NA	orthodb-refseq-uniprot	NA
VSMuph2.0_chr18.g0440.1	Winged helix-like DNA-binding domain superfamily	Caffeic acid 3-O-methyltransferase 1	100943at33090	29760	29760_0:00512e	97.2	361	10	0	1	361	1	361	6.5e-202	711.1	711.1	1	Vitis vinifera	Vitaceae	Streptophyta	Eukaryota	Winged helix-like DNA-binding domain superfamily	10.1	2438119	NA	tr	A0A438KN77	KUNI00175680	Yes	NA	NA	Vitis	Vitales	Magnoliopsida	1	Extracted from UniProt	2	NA	orthodb-refseq-uniprot	NA
VSMuph2.0_chr19.g2231.1	Winged helix-like DNA-binding domain superfamily	Uncharacterized protein	100943at33090	29760	29760_0:005b42	100	372	0	0	1	372	1	372	2.8e-214	751.9	751.9	1	Vitis vinifera	Vitaceae	Streptophyta	Eukaryota	Winged helix-like DNA-binding domain superfamily	10.1	4479337	NA	tr	F6H5J2	KUNI01354576	Yes	NA	XP_002268308	Vitis	Vitales	Magnoliopsida	1	Extracted from UniProt	2	NA	orthodb-refseq-uniprot	NA
VSMuph2.0_chr13.g4560.1	LOC100844817	Uncharacterized protein	100955at33090	29760	29760_0:003aac	99.2	354	2	1	1	353	1	354	1.4e-202	713	713	1	Vitis vinifera	Vitaceae	Streptophyta	Eukaryota	LOC100844817	10.1	4410230	NA	tr	D7T2Z7	KUNI00472036	Yes	NA	XP_002279621	Vitis	Vitales	Magnoliopsida	1	Extracted from UniProt	2	NA	orthodb-refseq-uniprot	NA
VSMuph2.0_chr01.g1521.i1	Zinc finger, MYND-type	MYND-type domain-containing protein	101026at33090	29760	29760_0:000130	98.7	376	5	0	1	376	1	376	1.5e-226	792.7	792.7	1	Vitis vinifera	Vitaceae	Streptophyta	Eukaryota	Zinc finger, MYND-type	10.1	4411952	NA	tr	D7TNK4	KUNI01578811	Yes	NA	XP_010652896	Vitis	Vitales	Magnoliopsida	1	Extracted from UniProt	2	NA	orthodb-refseq-uniprot	NA
VSMuph2.0_chr10.g0199.1	Zinc finger, MYND-type	zinc finger MYND domain-containing protein 15	101026at33090	96939	29760_0:00611f	99.7	633	2	0	1	633	1	633	0	1309.7	1309.7	1	Vitis riparia	Vitaceae	Streptophyta	Eukaryota	Zinc finger, MYND-type	10.1	6510397	NA	ref	XP_034698525	KPRO00026943	Yes	NA	NA	Vitis	Vitales	Magnoliopsida	1	By running InterProScan	2	NA	orthodb-refseq-uniprot	NA
VSMuph2.0_chr02.g0704.i1	Alpha/Beta hydrolase fold	maspardin	101043at33090	96939	29760_0:00083e	99.8	407	1	0	1	407	1	407	1.8e-238	832.4	832.4	1	Vitis riparia	Vitaceae	Streptophyta	Eukaryota	Alpha/Beta hydrolase fold	10.1	6498240	NA	ref	XP_034673678	KPRO00141482	Yes	NA	NA	Vitis	Vitales	Magnoliopsida	1	By running InterProScan	2	NA	orthodb-refseq-uniprot	NA
VSMuph2.0_chr11.g1261.1	Transferase	Uncharacterized protein	101067at33090	29760	29760_0:003170	98.9	445	5	0	1	445	1	445	8.5e-258	896.7	899.8	0.996555	Vitis vinifera	Vitaceae	Streptophyta	Eukaryota	Transferase	10.1	4484105	NA	tr	F6HYK9	KUNI00712223	Yes	NA	XP_002276550	Vitis	Vitales	Magnoliopsida	1	Extracted from UniProt	2	NA	orthodb-refseq-uniprot	NA
VSMuph2.0_chr11.g1276.1	Transferase	Spermidine hydroxycinnamoyl transferase	101067at33090	29760	29760_0:00321f	90	331	23	1	1	321	5	335	2.1e-167	596.3	596.3	1	Vitis vinifera	Vitaceae	Streptophyta	Eukaryota	Transferase	10.1	2425631	NA	tr	A0A438GSD4	KUNI02298956	Yes	NA	NA	Vitis	Vitales	Magnoliopsida	1	Extracted from UniProt	2	NA	orthodb-refseq-uniprot	NA
VSMuph2.0_chr11.g1284.1	Transferase	Spermidine hydroxycinnamoyl transferase	101067at33090	29760	29760_0:00321f	98.4	445	7	0	1	445	1	445	2.1e-256	892.1	892.1	1	Vitis vinifera	Vitaceae	Streptophyta	Eukaryota	Transferase	10.1	2425631	NA	tr	A0A438GSD4	KUNI02298956	Yes	NA	NA	Vitis	Vitales	Magnoliopsida	1	Extracted from UniProt	2	NA	orthodb-refseq-uniprot	NA
VSMuph2.0_chr11.g1235.i1	Transferase	shikimate O-hydroxycinnamoyltransferase-like	101067at33090	96939	29760_0:0030be	97.9	433	9	0	1	433	1	433	6.1e-253	880.6	880.6	1	Vitis riparia	Vitaceae	Streptophyta	Eukaryota	Transferase	10.1	6511192	NA	ref	XP_034699991	KPRO00047190	Yes	NA	NA	Vitis	Vitales	Magnoliopsida	1	By running InterProScan	2	NA	orthodb-refseq-uniprot	NA
VSMuph2.0_chr11.g2153.1	Transferase	spermidine hydroxycinnamoyl transferase-like	101067at33090	96939	29760_0:0032a7	99.1	456	4	0	1	456	1	456	2.9e-269	934.9	934.9	1	Vitis riparia	Vitaceae	Streptophyta	Eukaryota	Transferase	10.1	6511473	NA	ref	XP_034700524	KPRO00019807	Yes	NA	NA	Vitis	Vitales	Magnoliopsida	1	By running InterProScan	2	NA	orthodb-refseq-uniprot	NA
VSMuph2.0_chr11.g1278.1	Transferase	spermidine hydroxycinnamoyl transferase-like	101067at33090	96939	29760_0:0033e8	99.1	457	4	0	1	457	1	457	3.6e-264	917.9	917.9	1	Vitis riparia	Vitaceae	Streptophyta	Eukaryota	Transferase	10.1	6510858	NA	ref	XP_034699360	KPRO01422883	Yes	NA	NA	Vitis	Vitales	Magnoliopsida	1	By running InterProScan	2	NA	orthodb-refseq-uniprot	NA
VSMuph2.0_chr11.g1281.1	Transferase	spermidine hydroxycinnamoyl transferase-like	101067at33090	96939	29760_0:0033e8	98.9	457	5	0	1	457	1	457	1.1e-263	916.4	916.4	1	Vitis riparia	Vitaceae	Streptophyta	Eukaryota	Transferase	10.1	6510858	NA	ref	XP_034699360	KPRO01422883	Yes	NA	NA	Vitis	Vitales	Magnoliopsida	1	By running InterProScan	2	NA	orthodb-refseq-uniprot	NA
VSMuph2.0_chr01.g0104.1	SANT/Myb domain	Uncharacterized protein	101072at33090	29760	29760_0:000099	99.7	578	2	0	477	1054	65	642	0	1195.3	1195.3	1	Vitis vinifera	Vitaceae	Streptophyta	Eukaryota	SANT/Myb domain	10.1	4480940	NA	tr	F6HF81	KUNI03729558	Yes	NA	NA	Vitis	Vitales	Magnoliopsida	1	Extracted from UniProt	2	NA	orthodb-refseq-uniprot	NA
VSMuph2.0_chr17.g1134.i1	SANT/Myb domain	SANT domain-containing protein	101072at33090	29760	29760_0:004e4a	100	521	0	0	1	521	1	521	0	1090.5	1090.5	1	Vitis vinifera	Vitaceae	Streptophyta	Eukaryota	SANT/Myb domain	10.1	4477073	NA	tr	F6GT35	KUNI00231377	Yes	NA	XP_002281450	Vitis	Vitales	Magnoliopsida	1	Extracted from UniProt	2	NA	orthodb-refseq-uniprot	NA
VSMuph2.0_5901.1.3.g0406.1	Carbon-nitrogen hydrolase	CN hydrolase domain-containing protein	101158at33090	29760	29760_0:000c7e	97.6	381	5	1	2	378	39	419	4.7e-217	761.1	764.2	0.995943	Vitis vinifera	Vitaceae	Streptophyta	Eukaryota	Carbon-nitrogen hydrolase	10.1	4228057	NA	tr	A5B793	KUNI04664043	Yes	NA	NA	Vitis	Vitales	Magnoliopsida	1	Extracted from UniProt	2	NA	orthodb-refseq-uniprot	NA
VSMuph2.0_chr03.g2513.i1	Carbon-nitrogen hydrolase	CN hydrolase domain-containing protein	101158at33090	29760	29760_0:000c7e	97.9	419	3	1	1	413	1	419	3.3e-240	838.2	845.1	0.991835	Vitis vinifera	Vitaceae	Streptophyta	Eukaryota	Carbon-nitrogen hydrolase	10.1	4228057	NA	tr	A5B793	KUNI04664043	Yes	NA	NA	Vitis	Vitales	Magnoliopsida	1	Extracted from UniProt	2	NA	orthodb-refseq-uniprot	NA
VSMuph2.0_chr09.g0029.i1	GDSL lipase/esterase	Lipase_GDSL domain-containing protein	101198at33090	29760	29760_0:0028de	98.4	377	6	0	1	377	1	377	8e-217	760.4	760.4	1	Vitis vinifera	Vitaceae	Streptophyta	Eukaryota	GDSL lipase/esterase	10.1	4483937	NA	tr	F6HXP2	KUNI02009636	Yes	NA	XP_002271631	Vitis	Vitales	Magnoliopsida	1	Extracted from UniProt	2	NA	orthodb-refseq-uniprot	NA
VSMuph2.0_chr09.g0037.i1	GDSL lipase/esterase	Lipase_GDSL domain-containing protein	101198at33090	29760	29760_0:0029d5	97.8	366	8	0	1	366	1	366	2.4e-210	738.8	738.8	1	Vitis vinifera	Vitaceae	Streptophyta	Eukaryota	GDSL lipase/esterase	10.1	4227060	NA	tr	A5AXT1	KUNI01344084	Yes	NA	NA	Vitis	Vitales	Magnoliopsida	1	Extracted from UniProt	2	NA	orthodb-refseq-uniprot	NA
VSMuph2.0_chr09.g0034.1	GDSL lipase/esterase	Lipase_GDSL domain-containing protein	101198at33090	29760	29760_0:002b35	100	364	0	0	1	364	1	364	6.6e-216	757.3	757.3	1	Vitis vinifera	Vitaceae	Streptophyta	Eukaryota	GDSL lipase/esterase	10.1	4483938	NA	tr	F6HXP3	KUNI00976248	Yes	NA	NA	Vitis	Vitales	Magnoliopsida	1	Extracted from UniProt	2	NA	orthodb-refseq-uniprot	NA
VSMuph2.0_chr09.g0036.i1	GDSL lipase/esterase	Lipase_GDSL domain-containing protein	101198at33090	29760	29760_0:002b35	100	371	0	0	1	371	1	371	3.1e-221	775	775	1	Vitis vinifera	Vitaceae	Streptophyta	Eukaryota	GDSL lipase/esterase	10.1	4483939	NA	tr	F6HXP4	KUNI00405613	Yes	NA	NA	Vitis	Vitales	Magnoliopsida	1	Extracted from UniProt	2	NA	orthodb-refseq-uniprot	NA
VSMuph2.0_chr09.g0030.1	GDSL lipase/esterase	Lipase_GDSL domain-containing protein	101198at33090	29760	29760_0:002c2a	99.5	369	2	0	1	369	1	369	1.9e-215	755.7	755.7	1	Vitis vinifera	Vitaceae	Streptophyta	Eukaryota	GDSL lipase/esterase	10.1	4412787	NA	tr	D7TZL3	KUNI01335682	Yes	NA	XP_002271704	Vitis	Vitales	Magnoliopsida	1	Extracted from UniProt	2	NA	orthodb-refseq-uniprot	NA
VSMuph2.0_chr09.g0031.1	GDSL lipase/esterase	Lipase_GDSL domain-containing protein	101198at33090	29760	29760_0:002c2a	89.5	286	12	4	1	282	1	272	1.6e-136	493.4	493.4	1	Vitis vinifera	Vitaceae	Streptophyta	Eukaryota	GDSL lipase/esterase	10.1	4412788	NA	tr	D7TZL4	KUNI02617553	Yes	NA	NA	Vitis	Vitales	Magnoliopsida	1	Extracted from UniProt	2	NA	orthodb-refseq-uniprot	NA
VSMuph2.0_chr09.g0033.1	GDSL lipase/esterase	GDSL esterase/lipase 1	101198at33090	29760	29760_0:002c2e	99	394	3	1	1	394	1	393	1.7e-230	805.8	805.8	1	Vitis vinifera	Vitaceae	Streptophyta	Eukaryota	GDSL lipase/esterase	10.1	2436328	NA	tr	A0A438K6X5	KUNI00515977	Yes	NA	NA	Vitis	Vitales	Magnoliopsida	1	Extracted from UniProt	2	NA	orthodb-refseq-uniprot	NA
VSMuph2.0_chr11.g0054.1	GDSL lipase/esterase	GDSL esterase/lipase 5	101198at33090	29760	29760_0:003155	99.5	391	2	0	1	391	1	391	4.9e-233	814.3	815.1	0.999019	Vitis vinifera	Vitaceae	Streptophyta	Eukaryota	GDSL lipase/esterase	10.1	2414007	NA	tr	A0A438CZQ2	KUNI00448470	Yes	NA	NA	Vitis	Vitales	Magnoliopsida	1	Extracted from UniProt	2	NA	orthodb-refseq-uniprot	NA
VSMuph2.0_chr09.g0032.1	GDSL lipase/esterase	GDSL esterase/lipase 2-like	101198at33090	96939	29760_0:002915	97.8	367	8	0	1	367	1	367	7.1e-210	737.3	737.3	1	Vitis riparia	Vitaceae	Streptophyta	Eukaryota	GDSL lipase/esterase	10.1	6509488	NA	ref	XP_034696712	KPRO00033880	Yes	NA	NA	Vitis	Vitales	Magnoliopsida	1	By running InterProScan	2	NA	orthodb-refseq-uniprot	NA
VSMuph2.0_chr15.g0318.1	Galactose-binding-like domain superfamily	PREDICTED: uncharacterized protein LOC100252352 isoform X1	1011at33090	29760	29760_0:0044f7	99.9	1830	1	0	1	1830	1	1830	0	3633.2	3633.2	1	Vitis vinifera	Vitaceae	Streptophyta	Eukaryota	Galactose-binding-like domain superfamily	10.1	5301177	NA	ref	XP_010661165	KPRO01358972	Yes	NA	NA	Vitis	Vitales	Magnoliopsida	1	By running InterProScan	2	NA	orthodb-refseq-uniprot	NA
VSMuph2.0_chr11.g0750.i1	Actin family	actin-related protein 6	101241at33090	96939	29760_0:00314e	99.5	433	2	0	1	433	1	433	9.8e-251	873.2	873.2	1	Vitis riparia	Vitaceae	Streptophyta	Eukaryota	Actin family	10.1	6511049	NA	ref	XP_034699727	KPRO00007940	Yes	NA	NA	Vitis	Vitales	Magnoliopsida	1	By running InterProScan	2	NA	orthodb-refseq-uniprot	NA
VSMuph2.0_chr18.g5149.i1	Queuine tRNA-ribosyltransferase accessory subunit 2	Queuine tRNA-ribosyltransferase accessory subunit 2	101243at33090	29760	29760_0:0057a3	100	422	0	0	1	422	1	422	1.6e-245	855.9	855.9	1	Vitis vinifera	Vitaceae	Streptophyta	Eukaryota	Queuine tRNA-ribosyltransferase accessory subunit 2	10.1	4482374	NA	tr	F6HN52	KUNI00804800	Yes	NA	XP_002277122	Vitis	Vitales	Magnoliopsida	1	Extracted from UniProt	2	NA	orthodb-refseq-uniprot	NA
VSMuph2.0_chr04.g1275.1	MULE transposase domain	PREDICTED: protein FAR1-RELATED SEQUENCE 5-like	1012462at2759	29760	29760_0:0063bf	95.5	267	12	0	1	267	53	319	7.3e-148	530.8	530.8	1	Vitis vinifera	Vitaceae	Streptophyta	Eukaryota	MULE transposase domain	10.1	5297420	NA	ref	XP_010647371	KPRO00317243	Yes	NA	NA	Vitis	Vitales	Magnoliopsida	1	By running InterProScan	2	NA	orthodb-refseq-uniprot	NA
VSMuph2.0_chr18.g5148.1	MULE transposase domain	PREDICTED: protein FAR1-RELATED SEQUENCE 5-like	1012462at2759	29760	29760_0:0063bf	93.7	268	15	1	1	268	53	318	6.2e-143	514.6	514.6	1	Vitis vinifera	Vitaceae	Streptophyta	Eukaryota	MULE transposase domain	10.1	5297420	NA	ref	XP_010647371	KPRO00317243	Yes	NA	NA	Vitis	Vitales	Magnoliopsida	1	By running InterProScan	2	NA	orthodb-refseq-uniprot	NA
VSMuph2.0_chr08.g1522.i1	FAD dependent oxidoreductase	DAO domain-containing protein	101248at33090	29760	29760_0:00270d	99.1	424	4	0	1	424	1	424	6.2e-242	844	847	0.996458	Vitis vinifera	Vitaceae	Streptophyta	Eukaryota	FAD dependent oxidoreductase	10.1	4412096	NA	tr	D7TQ69	KUNI00805147	Yes	NA	XP_002278843	Vitis	Vitales	Magnoliopsida	1	Extracted from UniProt	2	NA	orthodb-refseq-uniprot	NA
VSMuph2.0_chr18.g1588.i1	EGF-like domain	PREDICTED: uncharacterized protein LOC100257368 isoform X2	10128at33090	29760	29760_0:005567	99.9	854	1	0	1	854	1	854	0	1791.9	1791.9	1	Vitis vinifera	Vitaceae	Streptophyta	Eukaryota	EGF-like domain	10.1	5302189	NA	ref	XP_010664655	KPRO01353987	Yes	NA	NA	Vitis	Vitales	Magnoliopsida	1	By running InterProScan	2	NA	orthodb-refseq-uniprot	NA
VSMuph2.0_chr18.g1589.i1	EGF-like domain	EGF-like domain-containing protein	10128at33090	29760	29760_0:005567	99.9	857	1	0	1	857	1	857	0	1800	1800	1	Vitis vinifera	Vitaceae	Streptophyta	Eukaryota	EGF-like domain	10.1	4444328	NA	tr	E0CPZ7	KUNI00501782	Yes	NA	XP_002281815	Vitis	Vitales	Magnoliopsida	1	Extracted from UniProt	2	NA	orthodb-refseq-uniprot	NA
VSMuph2.0_chr02.g1694.1	NB-ARC	Disease resistance protein RPM1	10129at33090	29760	29760_0:0008f5	100	925	0	0	1	925	1	925	0	1849.7	1849.7	1	Vitis vinifera	Vitaceae	Streptophyta	Eukaryota	NB-ARC	10.1	2426900	NA	tr	A0A438H8F3	KUNI00652085	Yes	NA	NA	Vitis	Vitales	Magnoliopsida	1	Extracted from UniProt	2	NA	orthodb-refseq-uniprot	NA
VSMuph2.0_chr10.g1130.i1	protein CHUP1, chloroplastic-like	PREDICTED: protein CHUP1, chloroplastic	101330at33090	29760	29760_0:002d00	98.4	628	9	1	1	628	1	627	0	1225.3	1225.3	1	Vitis vinifera	Vitaceae	Streptophyta	Eukaryota	protein CHUP1, chloroplastic-like	10.1	4996963	NA	ref	XP_002266934	KPRO00151934	Yes	NA	NA	Vitis	Vitales	Magnoliopsida	1	By running InterProScan	2	NA	orthodb-refseq-uniprot	NA
VSMuph2.0_chr06.g1296.i1	Protein kinase domain	Protein kinase domain-containing protein	101332at33090	29760	29760_0:001b11	99.7	631	2	0	1	631	1	631	0	1278.1	1278.1	1	Vitis vinifera	Vitaceae	Streptophyta	Eukaryota	Protein kinase domain	10.1	4408739	NA	tr	D7SJK3	KUNI00269068	Yes	NA	XP_002268300	Vitis	Vitales	Magnoliopsida	1	Extracted from UniProt	2	NA	orthodb-refseq-uniprot	NA
VSMuph2.0_chr08.g1456.1	Protein kinase domain	Protein kinase domain-containing protein	101332at33090	29760	29760_0:0026a1	98.7	630	4	1	1	630	1	626	0	1276.2	1276.2	1	Vitis vinifera	Vitaceae	Streptophyta	Eukaryota	Protein kinase domain	10.1	4409323	NA	tr	D7SR06	KUNI00777753	Yes	NA	XP_019077023	Vitis	Vitales	Magnoliopsida	1	Extracted from UniProt	2	NA	orthodb-refseq-uniprot	NA
VSMuph2.0_chr06.g2650.1	WD40/YVTN repeat-like-containing domain superfamily	vacuolar protein sorting-associated protein 41 homolog	10135at33090	96939	29760_0:0019ba	99.4	876	3	1	1	874	6	881	0	1753.8	1753.8	1	Vitis riparia	Vitaceae	Streptophyta	Eukaryota	WD40/YVTN repeat-like-containing domain superfamily	10.1	6504943	NA	ref	XP_034687602	KPRO00265600	Yes	NA	NA	Vitis	Vitales	Magnoliopsida	1	By running InterProScan	2	NA	orthodb-refseq-uniprot	NA
VSMuph2.0_chr15.g2587.i1	F-box domain	Uncharacterized protein	101378at33090	29760	29760_0:0045a4	100	376	0	0	1	376	5	380	3.1e-221	775	775	1	Vitis vinifera	Vitaceae	Streptophyta	Eukaryota	F-box domain	10.1	4413404	NA	tr	D7U7J4	KUNI03502002	Yes	NA	NA	Vitis	Vitales	Magnoliopsida	1	Extracted from UniProt	2	NA	orthodb-refseq-uniprot	NA
VSMuph2.0_chr15.g2588.i1	F-box domain	PREDICTED: F-box protein At4g00755	101378at33090	29760	29760_0:0045a4	98.7	396	5	0	1	396	1	396	7.9e-231	807	807	1	Vitis vinifera	Vitaceae	Streptophyta	Eukaryota	F-box domain	10.1	5301318	NA	ref	XP_010661565	KPRO00063743	Yes	NA	NA	Vitis	Vitales	Magnoliopsida	1	By running InterProScan	2	NA	orthodb-refseq-uniprot	NA
VSMuph2.0_chr16.g2417.i1	F-box domain	PREDICTED: F-box protein At4g00755 isoform X2	101378at33090	29760	29760_0:004bdd	100	294	0	0	1	294	1	294	3.7e-169	601.7	601.7	1	Vitis vinifera	Vitaceae	Streptophyta	Eukaryota	F-box domain	10.1	5590149	NA	ref	XP_019081647	KPRO00693589	Yes	NA	NA	Vitis	Vitales	Magnoliopsida	1	By running InterProScan	2	NA	orthodb-refseq-uniprot	NA
VSMuph2.0_chr16.g2418.i1	F-box domain	Uncharacterized protein	101378at33090	29760	29760_0:004bdd	99.7	365	1	0	4	368	1	365	2.2e-211	742.3	742.3	1	Vitis vinifera	Vitaceae	Streptophyta	Eukaryota	F-box domain	10.1	4482564	NA	tr	F6HP61	KUNI00565505	Yes	NA	NA	Vitis	Vitales	Magnoliopsida	1	Extracted from UniProt	2	NA	orthodb-refseq-uniprot	NA
VSMuph2.0_chr05.g3064.1	Leucine-rich repeat	probably inactive leucine-rich repeat receptor-like protein kinase At3g28040	10137at33090	96939	29760_0:001473	99.2	1012	8	0	1	1012	1	1012	0	1996.5	1996.5	1	Vitis riparia	Vitaceae	Streptophyta	Eukaryota	Leucine-rich repeat	10.1	6504169	NA	ref	XP_034686022	KPRO00068079	Yes	NA	NA	Vitis	Vitales	Magnoliopsida	1	By running InterProScan	2	NA	orthodb-refseq-uniprot	NA
VSMuph2.0_chr04.g3570.1	3-isopropylmalate dehydrogenase	Iso_dh domain-containing protein	101387at33090	29760	29760_0:001080	100	375	0	0	44	418	1	375	1.7e-212	746.1	746.1	1	Vitis vinifera	Vitaceae	Streptophyta	Eukaryota	3-isopropylmalate dehydrogenase	10.1	4484707	NA	tr	F6I277	KUNI00542584	Yes	NA	XP_019075137	Vitis	Vitales	Magnoliopsida	1	Extracted from UniProt	2	NA	orthodb-refseq-uniprot	NA
VSMuph2.0_chr08.g1764.i1	3-isopropylmalate dehydrogenase	PREDICTED: isocitrate dehydrogenase	101387at33090	29760	29760_0:00264b	99.2	367	3	0	1	367	1	367	8.7e-208	730.3	730.3	1	Vitis vinifera	Vitaceae	Streptophyta	Eukaryota	3-isopropylmalate dehydrogenase	10.1	4998714	NA	ref	XP_002281826	KPRO00071759	Yes	NA	NA	Vitis	Vitales	Magnoliopsida	1	By running InterProScan	2	NA	orthodb-refseq-uniprot	NA
VSMuph2.0_chr12.g2638.1	3-isopropylmalate dehydrogenase	PREDICTED: 3-isopropylmalate dehydrogenase, chloroplastic	101387at33090	29760	29760_0:0035a5	100	419	0	0	1	419	15	433	2.2e-234	818.9	818.9	1	Vitis vinifera	Vitaceae	Streptophyta	Eukaryota	3-isopropylmalate dehydrogenase	10.1	4998061	NA	ref	XP_002276384	KPRO00603330	Yes	NA	NA	Vitis	Vitales	Magnoliopsida	1	By running InterProScan	2	NA	orthodb-refseq-uniprot	NA
VSMuph2.0_chr03.g0361.1	3-isopropylmalate dehydrogenase	isocitrate dehydrogenase	101387at33090	96939	29760_0:000b91	93.6	188	12	0	1	188	1	188	2.1e-96	359.4	359.4	1	Vitis riparia	Vitaceae	Streptophyta	Eukaryota	3-isopropylmalate dehydrogenase	10.1	6501898	NA	ref	XP_034681525	KPRO00068464	Yes	NA	NA	Vitis	Vitales	Magnoliopsida	1	By running InterProScan	2	NA	orthodb-refseq-uniprot	NA
VSMuph2.0_chr07.g1054.1	GAT domain	Uncharacterized protein	101425at33090	29760	29760_0:0020f8	100	359	0	0	1	359	67	425	3.8e-200	704.9	704.9	1	Vitis vinifera	Vitaceae	Streptophyta	Eukaryota	GAT domain	10.1	4484291	NA	tr	F6HZK7	KUNI02284653	Yes	NA	NA	Vitis	Vitales	Magnoliopsida	1	Extracted from UniProt	2	NA	orthodb-refseq-uniprot	NA
VSMuph2.0_chr19.g0066.i1	GAT domain	Uncharacterized protein	101425at33090	29760	29760_0:0059b8	99.7	395	1	0	1	395	1	395	5.1e-222	777.7	777.7	1	Vitis vinifera	Vitaceae	Streptophyta	Eukaryota	GAT domain	10.1	4478647	NA	tr	F6H1U2	KUNI00123176	Yes	NA	XP_010644084	Vitis	Vitales	Magnoliopsida	1	Extracted from UniProt	2	NA	orthodb-refseq-uniprot	NA
VSMuph2.0_chr16.g0346.i1	GAT domain	TOM1-like protein 1	101425at33090	96939	29760_0:004be1	99.7	395	1	0	1	395	1	395	8.7e-222	776.9	776.9	1	Vitis riparia	Vitaceae	Streptophyta	Eukaryota	GAT domain	10.1	6516639	NA	ref	XP_034711162	KPRO00004880	Yes	NA	NA	Vitis	Vitales	Magnoliopsida	1	By running InterProScan	2	NA	orthodb-refseq-uniprot	NA
VSMuph2.0_chr04.g2806.i1	CBS domain	Uncharacterized protein	101442at33090	29760	29760_0:001299	100	427	0	0	1	427	1	427	2e-240	839	839	1	Vitis vinifera	Vitaceae	Streptophyta	Eukaryota	CBS domain	10.1	4409201	NA	tr	D7SPS5	KUNI00911226	Yes	NA	XP_002279210	Vitis	Vitales	Magnoliopsida	1	Extracted from UniProt	2	NA	orthodb-refseq-uniprot	NA
VSMuph2.0_chr18.g3967.1	Thioredoxin domain	PREDICTED: protein disulfide-isomerase 5-2	101464at33090	29760	29760_0:00563a	99.3	438	3	0	1	438	1	438	3.5e-248	864.8	864.8	1	Vitis vinifera	Vitaceae	Streptophyta	Eukaryota	Thioredoxin domain	10.1	4997286	NA	ref	XP_002269656	KPRO00578026	Yes	NA	NA	Vitis	Vitales	Magnoliopsida	1	By running InterProScan	2	NA	orthodb-refseq-uniprot	NA
VSMuph2.0_chr04.g3891.i1	Dehydrogenase, E1 component	2-oxoisovalerate dehydrogenase subunit alpha 2, mitochondrial	101494at33090	29760	29760_0:000f5f	99	481	5	0	1	481	1	481	5e-280	970.7	970.7	1	Vitis vinifera	Vitaceae	Streptophyta	Eukaryota	Dehydrogenase, E1 component	10.1	2428304	NA	tr	A0A438HR19	KUNI00437751	Yes	NA	NA	Vitis	Vitales	Magnoliopsida	1	Extracted from UniProt	2	NA	orthodb-refseq-uniprot	NA
VSMuph2.0_chr18.g2005.1	Dehydrogenase, E1 component	2-oxoisovalerate dehydrogenase subunit alpha 1, mitochondrial-like	101494at33090	96939	29760_0:00572c	98.7	471	6	0	1	471	1	471	2.2e-272	945.3	945.3	1	Vitis riparia	Vitaceae	Streptophyta	Eukaryota	Dehydrogenase, E1 component	10.1	6499588	NA	ref	XP_034676474	KPRO00055145	Yes	NA	NA	Vitis	Vitales	Magnoliopsida	1	By running InterProScan	2	NA	orthodb-refseq-uniprot	NA
VSMuph2.0_chr19.g1151.1	Kinesin motor domain	PREDICTED: kinesin-like protein KIN-12F	10153at33090	29760	29760_0:0059ee	94.4	1207	36	3	1	1175	1	1207	0	2207.9	2207.9	1	Vitis vinifera	Vitaceae	Streptophyta	Eukaryota	Kinesin motor domain	10.1	5296598	NA	ref	XP_010644517	KPRO00123168	Yes	NA	NA	Vitis	Vitales	Magnoliopsida	1	By running InterProScan	2	NA	orthodb-refseq-uniprot	NA
VSMuph2.0_chr05.g2278.1	Kinesin motor domain	kinesin-like protein KIN-12B	10153at33090	96939	29760_0:00145a	99.1	1377	11	1	1	1377	1	1376	0	2669.4	2669.4	1	Vitis riparia	Vitaceae	Streptophyta	Eukaryota	Kinesin motor domain	10.1	6504220	NA	ref	XP_034686129	KPRO00130057	Yes	NA	NA	Vitis	Vitales	Magnoliopsida	1	By running InterProScan	2	NA	orthodb-refseq-uniprot	NA
VSMuph2.0_chr16.g3138.1	Transcription termination factor, mitochondrial/chloroplastic	PREDICTED: transcription termination factor MTERF8, chloroplastic	101548at33090	29760	29760_0:0048c3	98.8	518	6	0	1	518	1	518	6.3e-289	1000.3	1000.3	1	Vitis vinifera	Vitaceae	Streptophyta	Eukaryota	Transcription termination factor, mitochondrial/chloroplastic	10.1	5301691	NA	ref	XP_010662931	KPRO00274867	Yes	NA	NA	Vitis	Vitales	Magnoliopsida	1	By running InterProScan	2	NA	orthodb-refseq-uniprot	NA
VSMuph2.0_chr04.g3046.i1	U2 snRNP auxiliary factor large subunit	PREDICTED: splicing factor U2af large subunit B isoform X1	101565at33090	29760	29760_0:000f70	99.7	315	1	0	14	328	187	501	7.5e-177	627.5	631.7	0.993351	Vitis vinifera	Vitaceae	Streptophyta	Eukaryota	U2 snRNP auxiliary factor large subunit	10.1	4997507	NA	ref	XP_002271463	KPRO00587236	Yes	NA	NA	Vitis	Vitales	Magnoliopsida	1	By running InterProScan	2	NA	orthodb-refseq-uniprot	NA
VSMuph2.0_chr10.g0891.1	U2 snRNP auxiliary factor large subunit	PREDICTED: splicing factor U2af large subunit B, partial	101565at33090	29760	29760_0:006031	100	135	0	0	1	135	1	135	9.7e-75	287	287	1	Vitis vinifera	Vitaceae	Streptophyta	Eukaryota	U2 snRNP auxiliary factor large subunit	10.1	5297384	NA	ref	XP_010647283	KPRO01169961	Yes	NA	NA	Vitis	Vitales	Magnoliopsida	1	By running InterProScan	2	NA	orthodb-refseq-uniprot	NA
VSMuph2.0_chr10.g0889.1	U2 snRNP auxiliary factor large subunit	PREDICTED: splicing factor U2af large subunit B	101565at33090	29760	29760_0:0061aa	96.1	436	17	0	5	440	117	552	1.1e-238	833.2	833.2	1	Vitis vinifera	Vitaceae	Streptophyta	Eukaryota	U2 snRNP auxiliary factor large subunit	10.1	5297343	NA	ref	XP_010647203	KPRO00235973	Yes	NA	NA	Vitis	Vitales	Magnoliopsida	1	By running InterProScan	2	NA	orthodb-refseq-uniprot	NA
VSMuph2.0_chr01.g1284.1	Protein kinase domain	PREDICTED: proline-rich receptor-like protein kinase PERK12	101589at33090	29760	29760_0:00029c	99.6	724	1	1	1	722	1	724	0	1484.9	1484.9	1	Vitis vinifera	Vitaceae	Streptophyta	Eukaryota	Protein kinase domain	10.1	5587563	NA	ref	XP_019076317	KPRO00591447	Yes	NA	NA	Vitis	Vitales	Magnoliopsida	1	By running InterProScan	2	NA	orthodb-refseq-uniprot	NA
VSMuph2.0_chr01.g0970.1	NADP-dependent oxidoreductase domain	PREDICTED: non-functional NADPH-dependent codeinone reductase 2-like isoform X1	1016440at2759	29760	29760_0:000094	92.1	239	2	1	1	222	1	239	7.8e-120	437.6	437.6	1	Vitis vinifera	Vitaceae	Streptophyta	Eukaryota	NADP-dependent oxidoreductase domain	10.1	5588985	NA	ref	XP_019079101	KPRO01413270	Yes	NA	NA	Vitis	Vitales	Magnoliopsida	1	By running InterProScan	2	NA	orthodb-refseq-uniprot	NA
VSMuph2.0_chr09.g2602.1	NADP-dependent oxidoreductase domain	PREDICTED: methylecgonone reductase-like	1016440at2759	29760	29760_0:00158a	82.7	75	13	0	2	76	58	132	2.4e-27	128.6	128.6	1	Vitis vinifera	Vitaceae	Streptophyta	Eukaryota	NADP-dependent oxidoreductase domain	10.1	5587094	NA	ref	XP_019075356	KPRO01223793	Yes	NA	NA	Vitis	Vitales	Magnoliopsida	1	By running InterProScan	2	NA	orthodb-refseq-uniprot	NA
VSMuph2.0_chr02.g2837.1	Transferase	Uncharacterized protein	101680at33090	29760	29760_0:0005b8	100	371	0	0	1	371	1	371	4.6e-217	761.1	761.1	1	Vitis vinifera	Vitaceae	Streptophyta	Eukaryota	Transferase	10.1	4481665	NA	tr	F6HJ36	KUNI04291777	Yes	NA	NA	Vitis	Vitales	Magnoliopsida	1	Extracted from UniProt	2	NA	orthodb-refseq-uniprot	NA
VSMuph2.0_chr02.g2585.1	Transferase	Uncharacterized protein	101680at33090	29760	29760_0:0005f7	99.6	451	2	0	1	451	1	451	8.5e-262	910.2	910.2	1	Vitis vinifera	Vitaceae	Streptophyta	Eukaryota	Transferase	10.1	4228455	NA	tr	A5BB48	KUNI00159393	Yes	NA	NA	Vitis	Vitales	Magnoliopsida	1	Extracted from UniProt	2	NA	orthodb-refseq-uniprot	NA
VSMuph2.0_chr02.g2587.i1	Transferase	Methanol O-anthraniloyltransferase	101680at33090	29760	29760_0:0005f7	100	451	0	0	1	451	1	451	4e-263	914.4	914.4	1	Vitis vinifera	Vitaceae	Streptophyta	Eukaryota	Transferase	10.1	2429882	NA	tr	A0A438IAQ4	KUNI00409049	Yes	NA	XP_002266420	Vitis	Vitales	Magnoliopsida	1	Extracted from UniProt	2	NA	orthodb-refseq-uniprot	NA
VSMuph2.0_chr02.g2609.1	Transferase	Methanol O-anthraniloyltransferase	101680at33090	29760	29760_0:000640	100	451	0	0	1	451	1	451	3e-263	914.8	914.8	1	Vitis vinifera	Vitaceae	Streptophyta	Eukaryota	Transferase	10.1	2429877	NA	tr	A0A438IAM7	KUNI00756515	Yes	NA	XP_002266114	Vitis	Vitales	Magnoliopsida	1	Extracted from UniProt	2	NA	orthodb-refseq-uniprot	NA
VSMuph2.0_chr02.g2841.i1	Transferase	Uncharacterized protein	101680at33090	29760	29760_0:000790	100	445	0	0	1	445	1	445	2.2e-258	898.7	898.7	1	Vitis vinifera	Vitaceae	Streptophyta	Eukaryota	Transferase	10.1	4481664	NA	tr	F6HJ35	KUNI01374336	Yes	NA	XP_002270240	Vitis	Vitales	Magnoliopsida	1	Extracted from UniProt	2	NA	orthodb-refseq-uniprot	NA
VSMuph2.0_chr02.g2619.1	Transferase	Uncharacterized protein	101680at33090	29760	29760_0:0007dc	99.6	451	2	0	1	451	1	451	1.3e-261	909.4	909.4	1	Vitis vinifera	Vitaceae	Streptophyta	Eukaryota	Transferase	10.1	4229592	NA	tr	A5BL56	KUNI04766119	Yes	NA	NA	Vitis	Vitales	Magnoliopsida	1	Extracted from UniProt	2	NA	orthodb-refseq-uniprot	NA
VSMuph2.0_chr02.g2610.1	Transferase	PREDICTED: methanol O-anthraniloyltransferase-like	101680at33090	29760	29760_0:000893	100	223	0	0	1	223	173	395	6.6e-126	457.6	457.6	1	Vitis vinifera	Vitaceae	Streptophyta	Eukaryota	Transferase	10.1	5590322	NA	ref	XP_019082008	KPRO00689433	Yes	NA	NA	Vitis	Vitales	Magnoliopsida	1	By running InterProScan	2	NA	orthodb-refseq-uniprot	NA
VSMuph2.0_chr02.g2602.1	Transferase	Uncharacterized protein	101680at33090	29760	29760_0:00092d	99.6	451	2	0	1	451	1	451	6.3e-261	907.1	907.1	1	Vitis vinifera	Vitaceae	Streptophyta	Eukaryota	Transferase	10.1	4228680	NA	tr	A5BD76	KUNI00374899	Yes	NA	NA	Vitis	Vitales	Magnoliopsida	1	Extracted from UniProt	2	NA	orthodb-refseq-uniprot	NA
VSMuph2.0_chr14.g2792.1	Transferase	Uncharacterized protein	101680at33090	29760	29760_0:00411a	99.1	456	4	0	1	456	1	456	8.7e-266	923.3	923.3	1	Vitis vinifera	Vitaceae	Streptophyta	Eukaryota	Transferase	10.1	4227849	NA	tr	A5B587	KUNI00260362	Yes	NA	NA	Vitis	Vitales	Magnoliopsida	1	Extracted from UniProt	2	NA	orthodb-refseq-uniprot	NA
VSMuph2.0_chr16.g0051.i1	Transferase	Uncharacterized protein	101680at33090	29760	29760_0:004a99	99.3	459	3	0	1	459	1	459	1.5e-265	922.5	922.5	1	Vitis vinifera	Vitaceae	Streptophyta	Eukaryota	Transferase	10.1	4410575	NA	tr	D7T7E8	KUNI00319742	Yes	NA	XP_002264599	Vitis	Vitales	Magnoliopsida	1	Extracted from UniProt	2	NA	orthodb-refseq-uniprot	NA
VSMuph2.0_chr02.g2621.1	Transferase	methanol O-anthraniloyltransferase-like	101680at33090	96939	29760_0:000893	66.5	158	45	3	1	152	21	176	2.9e-50	206.1	206.1	1	Vitis riparia	Vitaceae	Streptophyta	Eukaryota	Transferase	10.1	6513567	NA	ref	XP_034705029	KPRO00428272	Yes	NA	NA	Vitis	Vitales	Magnoliopsida	1	By running InterProScan	2	NA	orthodb-refseq-uniprot	NA
VSMuph2.0_chr07.g3866.i1	Armadillo	C2 domain-containing protein	1016at33090	29760	29760_0:002261	99.9	2131	3	0	1	2131	147	2277	0	4054.2	4054.6	0.999901	Vitis vinifera	Vitaceae	Streptophyta	Eukaryota	Armadillo	10.1	4479176	NA	tr	F6H4N3	KUNI02155235	Yes	NA	NA	Vitis	Vitales	Magnoliopsida	1	Extracted from UniProt	2	NA	orthodb-refseq-uniprot	NA
VSMuph2.0_chr13.g0169.1	Nucleotide-diphospho-sugar transferases	Uncharacterized protein	101701at33090	29760	29760_0:0039aa	98.4	866	8	2	1	860	1	866	0	1718.4	1731.5	0.992434	Vitis vinifera	Vitaceae	Streptophyta	Eukaryota	Nucleotide-diphospho-sugar transferases	10.1	4225796	NA	tr	A5AKZ1	KUNI04647032	Yes	NA	NA	Vitis	Vitales	Magnoliopsida	1	Extracted from UniProt	2	NA	orthodb-refseq-uniprot	NA
VSMuph2.0_chr08.g1762.1	Transmembrane protein	PREDICTED: uncharacterized protein LOC100258485	101702at33090	29760	29760_0:00276e	100	461	0	0	48	508	1	461	6.7e-267	927.2	927.2	1	Vitis vinifera	Vitaceae	Streptophyta	Eukaryota	Transmembrane protein	10.1	5299190	NA	ref	XP_010653587	KPRO00037481	Yes	NA	NA	Vitis	Vitales	Magnoliopsida	1	By running InterProScan	2	NA	orthodb-refseq-uniprot	NA
VSMuph2.0_chr18.g1079.1	Pyridoxal phosphate-dependent transferase	1-aminocyclopropane-1-carboxylate synthase 3	101712at33090	29760	29760_0:005607	99.1	463	4	0	29	491	5	467	1.2e-268	932.9	937.9	0.994669	Vitis vinifera	Vitaceae	Streptophyta	Eukaryota	Pyridoxal phosphate-dependent transferase	10.1	2421748	NA	tr	A0A438F8L4	KUNI00452349	Yes	NA	NA	Vitis	Vitales	Magnoliopsida	1	Extracted from UniProt	2	NA	orthodb-refseq-uniprot	NA
VSMuph2.0_chr07.g3488.1	Pyridoxal phosphate-dependent transferase	Aminotran_1_2 domain-containing protein	101712at33090	29760	29760_0:005e20	99.8	469	1	0	1	469	1	469	1.9e-271	942.2	942.2	1	Vitis vinifera	Vitaceae	Streptophyta	Eukaryota	Pyridoxal phosphate-dependent transferase	10.1	4479825	NA	tr	F6H8C7	KUNI00197955	Yes	NA	XP_003635576	Vitis	Vitales	Magnoliopsida	1	Extracted from UniProt	2	NA	orthodb-refseq-uniprot	NA
VSMuph2.0_chr11.g0911.1	Major facilitator superfamily	MFS domain-containing protein	101726at33090	180498	180498_0:003546	88.3	213	25	0	24	236	196	408	1e-108	400.6	400.6	1	Jatropha curcas	Euphorbiaceae	Streptophyta	Eukaryota	Major facilitator superfamily	10.1	104474	NA	tr	A0A067KDC0	KUNI03808690	Yes	NA	NA	Jatropha	Malpighiales	Magnoliopsida	4	Extracted from UniProt	2	NA	orthodb-refseq-uniprot	NA
VSMuph2.0_chr03.g0495.1	Major facilitator superfamily	Putative anion transporter 5	101726at33090	29760	29760_0:00093c	100	442	0	0	1	442	1	442	1.4e-252	879.4	879.4	1	Vitis vinifera	Vitaceae	Streptophyta	Eukaryota	Major facilitator superfamily	10.1	2434811	NA	tr	A0A438JT89	KUNI00204453	Yes	NA	XP_019074502	Vitis	Vitales	Magnoliopsida	1	Extracted from UniProt	2	NA	orthodb-refseq-uniprot	NA
VSMuph2.0_chr11.g0906.1	Major facilitator superfamily	probable anion transporter 6, chloroplastic	101726at33090	96939	29760_0:00323d	99.4	318	2	0	1	318	1	318	1e-176	627.5	627.5	1	Vitis riparia	Vitaceae	Streptophyta	Eukaryota	Major facilitator superfamily	10.1	6511169	NA	ref	XP_034699946	KPRO00106700	Yes	NA	NA	Vitis	Vitales	Magnoliopsida	1	By running InterProScan	2	NA	orthodb-refseq-uniprot	NA
VSMuph2.0_chr05.g3173.1	Pentatricopeptide repeat	Uncharacterized protein	101733at33090	29760	51240_0:008572	97.9	633	3	1	1	623	1	633	0	1237.2	1237.2	1	Vitis vinifera	Vitaceae	Streptophyta	Eukaryota	Pentatricopeptide repeat	10.1	4229978	NA	tr	A5BPX5	KUNI04783780	Yes	NA	NA	Vitis	Vitales	Magnoliopsida	1	Extracted from UniProt	2	NA	orthodb-refseq-uniprot	NA
VSMuph2.0_chr02.g0310.1	Lung seven transmembrane receptor-like	Protein GPR107	101734at33090	29760	29760_0:000846	100	314	0	0	1	314	127	440	2.5e-179	635.6	635.6	1	Vitis vinifera	Vitaceae	Streptophyta	Eukaryota	Lung seven transmembrane receptor-like	10.1	2429418	NA	tr	A0A438I4T2	KUNI00374906	Yes	NA	NA	Vitis	Vitales	Magnoliopsida	1	Extracted from UniProt	2	NA	orthodb-refseq-uniprot	NA
VSMuph2.0_chr03.g0699.1	Globin	GLOBIN domain-containing protein	101736at33090	29760	93759_0:003da6	100	233	0	0	1	233	1	233	2.8e-127	462.2	462.2	1	Vitis vinifera	Vitaceae	Streptophyta	Eukaryota	Globin	10.1	4412067	NA	tr	D7TPW5	KUNI03653141	Yes	NA	NA	Vitis	Vitales	Magnoliopsida	1	Extracted from UniProt	2	NA	orthodb-refseq-uniprot	NA
VSMuph2.0_chr06.g2975.1	5'-3' exoribonuclease	PREDICTED: 5'-3' exoribonuclease 3	10174at33090	29760	29760_0:001ac4	93.8	672	13	2	328	976	437	1102	0	1283.9	1283.9	1	Vitis vinifera	Vitaceae	Streptophyta	Eukaryota	5'-3' exoribonuclease	10.1	5587428	NA	ref	XP_019076015	KPRO01468056	Yes	NA	NA	Vitis	Vitales	Magnoliopsida	1	By running InterProScan	2	NA	orthodb-refseq	NA
VSMuph2.0_chr16.g0476.1	5'-3' exoribonuclease	PREDICTED: 5'-3' exoribonuclease 3	10174at33090	29760	29760_0:004c65	99.5	834	4	0	1	834	1	834	0	1704.5	1704.5	1	Vitis vinifera	Vitaceae	Streptophyta	Eukaryota	5'-3' exoribonuclease	10.1	4997966	NA	ref	XP_002275560	KPRO00223146	Yes	NA	NA	Vitis	Vitales	Magnoliopsida	1	By running InterProScan	2	NA	orthodb-refseq-uniprot	NA
VSMuph2.0_chr18.g1884.i1	5'-3' exoribonuclease	5'-3' exoribonuclease 3	10174at33090	96939	29760_0:005497	99.4	1065	6	0	1	1065	1	1065	0	2211	2211	1	Vitis riparia	Vitaceae	Streptophyta	Eukaryota	5'-3' exoribonuclease	10.1	6498808	NA	ref	XP_034674888	KPRO00112766	Yes	NA	NA	Vitis	Vitales	Magnoliopsida	1	By running InterProScan	2	NA	orthodb-refseq-uniprot	NA
VSMuph2.0_chr14.g0196.1	Zinc finger, RING-type	uncharacterized protein LOC117931322	101757at33090	96939	29760_0:003f07	83.1	817	87	8	1	769	1	814	0	1306.6	1306.6	1	Vitis riparia	Vitaceae	Streptophyta	Eukaryota	Zinc finger, RING-type	10.1	6515107	NA	ref	XP_034708164	KPRO00071027	Yes	NA	NA	Vitis	Vitales	Magnoliopsida	1	By running InterProScan	2	NA	orthodb-refseq-uniprot	NA
VSMuph2.0_chr06.g1112.1	Trichome birefringence-like 45/PMR5	PREDICTED: protein PMR5	101792at33090	29760	29760_0:0019d6	99.5	392	2	0	1	392	1	392	7.3e-237	827	827	1	Vitis vinifera	Vitaceae	Streptophyta	Eukaryota	Trichome birefringence-like 45/PMR5	10.1	4998160	NA	ref	XP_002277229	KPRO00159863	Yes	NA	NA	Vitis	Vitales	Magnoliopsida	1	By running InterProScan	2	NA	orthodb-refseq-uniprot	NA
VSMuph2.0_chr11.g2052.i1	Pentatricopeptide repeat	PREDICTED: pentatricopeptide repeat-containing protein At5g09450, mitochondrial isoform X3	101802at33090	29760	29760_0:00332a	99.5	392	2	0	1	392	1	392	1.5e-218	766.1	766.1	1	Vitis vinifera	Vitaceae	Streptophyta	Eukaryota	Pentatricopeptide repeat	10.1	5588784	NA	ref	XP_019078723	KPRO01489765	Yes	NA	NA	Vitis	Vitales	Magnoliopsida	1	By running InterProScan	2	NA	orthodb-refseq	NA
VSMuph2.0_3292.1.2.g0002.1	Pentatricopeptide repeat	Pentatricopeptide repeat-containing protein, mitochondrial	101802at33090	29760	981085_0:002119	98.5	195	3	0	1	195	1	195	7.7e-102	377.5	377.5	1	Vitis vinifera	Vitaceae	Streptophyta	Eukaryota	Pentatricopeptide repeat	10.1	2425355	NA	tr	A0A438GNF2	KUNI02965638	Yes	NA	NA	Vitis	Vitales	Magnoliopsida	1	Extracted from UniProt	2	NA	orthodb-refseq-uniprot	NA
VSMuph2.0_chr05.g0814.1	Cytochrome b561 and DOMON domain-containing protein	Cytochrome b561 and DOMON domain-containing protein	101824at33090	29760	29760_0:0017ff	98.2	386	5	1	1	386	1	384	1.1e-218	766.5	772.7	0.991976	Vitis vinifera	Vitaceae	Streptophyta	Eukaryota	Cytochrome b561 and DOMON domain-containing protein	10.1	2437879	NA	tr	A0A438KL54	KUNI04658505	Yes	NA	NA	Vitis	Vitales	Magnoliopsida	1	Extracted from UniProt	2	NA	orthodb-refseq-uniprot	NA
VSMuph2.0_chr10.g0504.1	Cytochrome b561 and DOMON domain-containing protein	Cytochrome b561 and DOMON domain-containing protein	101824at33090	29760	29760_0:002dab	100	396	0	0	1	396	1	396	9.6e-229	800	800	1	Vitis vinifera	Vitaceae	Streptophyta	Eukaryota	Cytochrome b561 and DOMON domain-containing protein	10.1	4478187	NA	tr	F6GZA8	KUNI00168306	Yes	NA	XP_002267894	Vitis	Vitales	Magnoliopsida	1	Extracted from UniProt	2	NA	orthodb-refseq-uniprot	NA
VSMuph2.0_chr10.g0084.1	Cytochrome b561 and DOMON domain-containing protein	Cytochrome b561 domain-containing protein	101824at33090	29760	29760_0:002de4	100	245	0	0	1	245	1	245	3e-140	505.4	505.4	1	Vitis vinifera	Vitaceae	Streptophyta	Eukaryota	Cytochrome b561 and DOMON domain-containing protein	10.1	4444790	NA	tr	E0CVP5	KUNI01112636	Yes	NA	XP_002264108	Vitis	Vitales	Magnoliopsida	1	Extracted from UniProt	2	NA	orthodb-refseq-uniprot	NA
VSMuph2.0_chr12.g1178.1	Cytochrome b561 and DOMON domain-containing protein	Cytochrome b561 and DOMON domain-containing protein	101824at33090	29760	29760_0:00369e	99.8	400	1	0	1	400	18	417	1.2e-234	819.7	819.7	1	Vitis vinifera	Vitaceae	Streptophyta	Eukaryota	Cytochrome b561 and DOMON domain-containing protein	10.1	4481397	NA	tr	F6HHL0	KUNI03051034	Yes	NA	NA	Vitis	Vitales	Magnoliopsida	1	Extracted from UniProt	2	NA	orthodb-refseq-uniprot	NA
VSMuph2.0_chr19.g1021.1	Cytochrome b561 and DOMON domain-containing protein	Cytochrome b561 and DOMON domain-containing protein	101824at33090	29760	29760_0:005906	94	463	18	4	1	459	1	457	7.6e-254	883.6	883.6	1	Vitis vinifera	Vitaceae	Streptophyta	Eukaryota	Cytochrome b561 and DOMON domain-containing protein	10.1	2431344	NA	tr	A0A438ISD0	KUNI01047259	Yes	NA	XP_002277569	Vitis	Vitales	Magnoliopsida	1	Extracted from UniProt	2	NA	orthodb-refseq-uniprot	NA
VSMuph2.0_chr02.g0598.1	Phospholipase D	Phospholipase D	10182at33090	29760	29760_0:000604	100	850	0	0	1	850	1	850	0	1752.6	1752.6	1	Vitis vinifera	Vitaceae	Streptophyta	Eukaryota	Phospholipase D	10.1	2433910	NA	tr	A0A438JJU4	KUNI00076204	Yes	3.1.4.4	XP_010661431	Vitis	Vitales	Magnoliopsida	1	Extracted from UniProt	2	NA	orthodb-refseq-uniprot	NA
VSMuph2.0_chr04.g3576.1	Pyridoxal phosphate-dependent transferase	phosphoserine aminotransferase 2, chloroplastic-like	101876at33090	96939	29760_0:005e43	99.8	427	1	0	1	427	1	427	3.2e-246	858.2	858.2	1	Vitis riparia	Vitaceae	Streptophyta	Eukaryota	Pyridoxal phosphate-dependent transferase	10.1	6503148	NA	ref	XP_034683989	KPRO00028956	Yes	NA	NA	Vitis	Vitales	Magnoliopsida	1	By running InterProScan	2	NA	orthodb-refseq-uniprot	NA
VSMuph2.0_chr01.g0094.i1	Sugar phosphate transporter domain	TPT domain-containing protein	101909at33090	29760	29760_0:0002cc	99.5	414	2	0	1	414	1	414	3.3e-232	811.6	813.5	0.997664	Vitis vinifera	Vitaceae	Streptophyta	Eukaryota	Sugar phosphate transporter domain	10.1	4410792	NA	tr	D7T9V7	KUNI00211531	Yes	NA	XP_002267940	Vitis	Vitales	Magnoliopsida	1	Extracted from UniProt	2	NA	orthodb-refseq-uniprot	NA
VSMuph2.0_chr01.g0093.1	Sugar phosphate transporter domain	TPT domain-containing protein	101909at33090	29760	29760_0:000391	99.3	412	3	0	1	412	1	412	4.8e-231	807.7	807.7	1	Vitis vinifera	Vitaceae	Streptophyta	Eukaryota	Sugar phosphate transporter domain	10.1	4480946	NA	tr	F6HF88	KUNI01574319	Yes	NA	XP_002267765	Vitis	Vitales	Magnoliopsida	1	Extracted from UniProt	2	NA	orthodb-refseq-uniprot	NA
VSMuph2.0_chr10.g0994.1	Sugar phosphate transporter domain	TPT domain-containing protein	101909at33090	29760	29760_0:002ccb	100	295	0	0	60	354	112	406	9.7e-164	583.9	583.9	1	Vitis vinifera	Vitaceae	Streptophyta	Eukaryota	Sugar phosphate transporter domain	10.1	4411611	NA	tr	D7TJE0	KUNI00487348	Yes	NA	XP_002278829	Vitis	Vitales	Magnoliopsida	1	Extracted from UniProt	2	NA	orthodb-refseq-uniprot	NA
VSMuph2.0_chr10.g1577.1	Protein of unknown function DUF616	Uncharacterized protein	101935at33090	29760	29760_0:002d1e	99.1	456	4	0	1	456	1	456	3.5e-267	927.9	927.9	1	Vitis vinifera	Vitaceae	Streptophyta	Eukaryota	Protein of unknown function DUF616	10.1	4411680	NA	tr	D7TK51	KUNI02894500	Yes	NA	NA	Vitis	Vitales	Magnoliopsida	1	Extracted from UniProt	2	NA	orthodb-refseq-uniprot	NA
VSMuph2.0_chr18.g1561.i1	Protein of unknown function DUF616	Dirigent protein	101935at33090	29760	981085_0:004c23	97.9	480	10	0	1	480	1	480	5.3e-274	950.7	957.2	0.993209	Vitis vinifera	Vitaceae	Streptophyta	Eukaryota	Protein of unknown function DUF616	10.1	4478308	NA	tr	F6H030	KUNI02105185	Yes	NA	NA	Vitis	Vitales	Magnoliopsida	1	Extracted from UniProt	2	NA	orthodb-uniprot	NA
VSMuph2.0_chr11.g1230.i1	Zinc finger C2H2 superfamily	uncharacterized protein LOC117925238	101945at33090	96939	29760_0:00328f	98.4	451	7	0	1	451	1	451	4.3e-249	867.8	867.8	1	Vitis riparia	Vitaceae	Streptophyta	Eukaryota	Zinc finger C2H2 superfamily	10.1	6511238	NA	ref	XP_034700083	KPRO00136499	Yes	NA	NA	Vitis	Vitales	Magnoliopsida	1	By running InterProScan	2	NA	orthodb-refseq-uniprot	NA
VSMuph2.0_chr05.g2885.1	Glycosyltransferase	Uncharacterized protein	101952at33090	29760	29760_0:0013c6	100	466	0	0	1	466	1	466	2.2e-272	945.3	945.3	1	Vitis vinifera	Vitaceae	Streptophyta	Eukaryota	Glycosyltransferase	10.1	4485022	NA	tr	F6I4E0	KUNI00752705	Yes	NA	XP_002266628	Vitis	Vitales	Magnoliopsida	1	Extracted from UniProt	2	NA	orthodb-refseq-uniprot	NA
VSMuph2.0_chr05.g2902.1	Glycosyltransferase	Uncharacterized protein	101952at33090	29760	29760_0:0013c6	99.8	466	1	0	1	466	1	466	1.3e-272	946	946	1	Vitis vinifera	Vitaceae	Streptophyta	Eukaryota	Glycosyltransferase	10.1	4226839	NA	tr	A5AVJ4	KUNI02887005	Yes	NA	NA	Vitis	Vitales	Magnoliopsida	1	Extracted from UniProt	2	NA	orthodb-refseq-uniprot	NA
VSMuph2.0_chr05.g2895.1	Glycosyltransferase	Glycosyltransferase	101952at33090	29760	29760_0:0013c9	100	463	0	0	1	463	1	463	4.8e-272	944.1	944.1	1	Vitis vinifera	Vitaceae	Streptophyta	Eukaryota	Glycosyltransferase	10.1	4485023	NA	tr	F6I4E3	KUNI01353249	Yes	2.4.1.-	XP_002266919	Vitis	Vitales	Magnoliopsida	1	Extracted from UniProt	2	NA	orthodb-refseq-uniprot	NA
VSMuph2.0_chr05.g2851.1	Glycosyltransferase	Glycosyltransferase	101952at33090	29760	29760_0:0014aa	99	495	5	0	1	495	1	495	1.6e-286	992.3	1000.7	0.991606	Vitis vinifera	Vitaceae	Streptophyta	Eukaryota	Glycosyltransferase	10.1	2424709	NA	tr	A0A438GE07	KUNI04744385	Yes	2.4.1.-	NA	Vitis	Vitales	Magnoliopsida	1	Extracted from UniProt	2	NA	orthodb-refseq-uniprot	NA
VSMuph2.0_chr05.g2858.1	Glycosyltransferase	Glycosyltransferase	101952at33090	29760	29760_0:0014be	99.6	493	2	0	1	493	3	495	1.6e-286	992.3	1002.3	0.990023	Vitis vinifera	Vitaceae	Streptophyta	Eukaryota	Glycosyltransferase	10.1	4485020	NA	tr	F6I4D2	KUNI04788714	Yes	2.4.1.-	NA	Vitis	Vitales	Magnoliopsida	1	Extracted from UniProt	2	NA	orthodb-refseq-uniprot	NA
VSMuph2.0_chr05.g2962.1	Glycosyltransferase	Glycosyltransferase	101952at33090	29760	29760_0:0015a6	99.8	448	1	0	1	448	1	448	2.6e-262	911.8	911.8	1	Vitis vinifera	Vitaceae	Streptophyta	Eukaryota	Glycosyltransferase	10.1	2414582	NA	tr	A0A438D6S2	KUNI03901369	Yes	2.4.1.-	NA	Vitis	Vitales	Magnoliopsida	1	Extracted from UniProt	2	NA	orthodb-refseq-uniprot	NA
VSMuph2.0_chr05.g2918.1	Glycosyltransferase	Crocetin glucosyltransferase, chloroplastic	101952at33090	29760	29760_0:0015f2	99.8	470	1	0	1	470	1	470	1.1e-274	953	953	1	Vitis vinifera	Vitaceae	Streptophyta	Eukaryota	Glycosyltransferase	10.1	2410849	NA	tr	A0A438BRE3	KUNI03025648	Yes	NA	NA	Vitis	Vitales	Magnoliopsida	1	Extracted from UniProt	2	NA	orthodb-refseq-uniprot	NA
VSMuph2.0_chr05.g2963.1	Glycosyltransferase	Glycosyltransferase	101952at33090	29760	29760_0:00160f	100	224	0	0	1	224	224	447	3e-126	458.8	458.8	1	Vitis vinifera	Vitaceae	Streptophyta	Eukaryota	Glycosyltransferase	10.1	2427201	NA	tr	A0A438HC81	KUNI03288618	Yes	2.4.1.-	NA	Vitis	Vitales	Magnoliopsida	1	Extracted from UniProt	2	NA	orthodb-refseq-uniprot	NA
VSMuph2.0_chr05.g2964.1	Glycosyltransferase	Glycosyltransferase	101952at33090	29760	29760_0:00160f	98.4	250	4	0	1	250	1	250	1.6e-136	493	493	1	Vitis vinifera	Vitaceae	Streptophyta	Eukaryota	Glycosyltransferase	10.1	4225412	NA	tr	A5AHM8	KUNI02289823	Yes	2.4.1.-	NA	Vitis	Vitales	Magnoliopsida	1	Extracted from UniProt	2	NA	orthodb-refseq-uniprot	NA
VSMuph2.0_chr05.g2883.1	Glycosyltransferase	Crocetin glucosyltransferase, chloroplastic	101952at33090	29760	29760_0:001630	100	665	0	0	1	665	15	679	0	1338.6	1338.6	1	Vitis vinifera	Vitaceae	Streptophyta	Eukaryota	Glycosyltransferase	10.1	2424115	NA	tr	A0A438G5G0	KUNI02452095	Yes	NA	NA	Vitis	Vitales	Magnoliopsida	1	Extracted from UniProt	2	NA	orthodb-refseq-uniprot	NA
VSMuph2.0_chr05.g2861.1	Glycosyltransferase	Glycosyltransferase	101952at33090	29760	29760_0:001660	100	465	0	0	1	465	1	465	3.7e-272	944.5	944.5	1	Vitis vinifera	Vitaceae	Streptophyta	Eukaryota	Glycosyltransferase	10.1	2424702	NA	tr	A0A438GDX7	KUNI00372636	Yes	2.4.1.-	XP_002267526	Vitis	Vitales	Magnoliopsida	1	Extracted from UniProt	2	NA	orthodb-refseq-uniprot	NA
VSMuph2.0_chr05.g2945.1	Glycosyltransferase	Glycosyltransferase	101952at33090	29760	29760_0:0016af	98.9	463	5	0	1	463	1	463	7.4e-265	920.2	920.2	1	Vitis vinifera	Vitaceae	Streptophyta	Eukaryota	Glycosyltransferase	10.1	4485028	NA	tr	F6I4F8	KUNI00461733	Yes	2.4.1.-	XP_002263975	Vitis	Vitales	Magnoliopsida	1	Extracted from UniProt	2	NA	orthodb-refseq-uniprot	NA
VSMuph2.0_chr05.g2920.1	Glycosyltransferase	Glycosyltransferase	101952at33090	29760	29760_0:0016c8	99.8	463	1	0	1	463	1	463	6.3e-272	943.7	943.7	1	Vitis vinifera	Vitaceae	Streptophyta	Eukaryota	Glycosyltransferase	10.1	4485026	NA	tr	F6I4F0	KUNI00558389	Yes	2.4.1.-	XP_002263498	Vitis	Vitales	Magnoliopsida	1	Extracted from UniProt	2	NA	orthodb-refseq-uniprot	NA
VSMuph2.0_chr05.g2942.1	Glycosyltransferase	Glycosyltransferase	101952at33090	29760	29760_0:0016d0	99.8	464	1	0	1	464	1	464	1.2e-267	929.5	929.5	1	Vitis vinifera	Vitaceae	Streptophyta	Eukaryota	Glycosyltransferase	10.1	4485027	NA	tr	F6I4F7	KUNI00572062	Yes	2.4.1.-	XP_002263301	Vitis	Vitales	Magnoliopsida	1	Extracted from UniProt	2	NA	orthodb-refseq-uniprot	NA
VSMuph2.0_chr05.g2930.1	Glycosyltransferase	Glycosyltransferase	101952at33090	29760	29760_0:0016e1	99.6	469	2	0	1	469	1	469	1.7e-272	945.7	945.7	1	Vitis vinifera	Vitaceae	Streptophyta	Eukaryota	Glycosyltransferase	10.1	4228081	NA	tr	A5B7F7	KUNI00396010	Yes	2.4.1.-	NA	Vitis	Vitales	Magnoliopsida	1	Extracted from UniProt	2	NA	orthodb-refseq-uniprot	NA
VSMuph2.0_chr05.g2859.1	Glycosyltransferase	PREDICTED: crocetin glucosyltransferase, chloroplastic-like	101952at33090	29760	29760_0:0016ff	100	494	0	0	1	494	3	496	3.9e-288	998	998	1	Vitis vinifera	Vitaceae	Streptophyta	Eukaryota	Glycosyltransferase	10.1	4997014	NA	ref	XP_002267330	KPRO01000463	Yes	NA	NA	Vitis	Vitales	Magnoliopsida	1	By running InterProScan	2	NA	orthodb-refseq	NA
VSMuph2.0_chr05.g2939.1	Glycosyltransferase	PREDICTED: crocetin glucosyltransferase, chloroplastic-like	101952at33090	29760	29760_0:001774	99.5	405	2	0	6	410	59	463	8.7e-233	813.5	813.5	1	Vitis vinifera	Vitaceae	Streptophyta	Eukaryota	Glycosyltransferase	10.1	5298326	NA	ref	XP_010650398	KPRO01118033	Yes	NA	NA	Vitis	Vitales	Magnoliopsida	1	By running InterProScan	2	NA	orthodb-refseq-uniprot	NA
VSMuph2.0_chr05.g2894.1	Glycosyltransferase	Crocetin glucosyltransferase, chloroplastic	101952at33090	29760	29760_0:0017f3	99.1	465	4	0	1	465	1	465	1.4e-271	942.6	942.6	1	Vitis vinifera	Vitaceae	Streptophyta	Eukaryota	Glycosyltransferase	10.1	2412473	NA	tr	A0A438CCQ4	KUNI00579282	Yes	NA	NA	Vitis	Vitales	Magnoliopsida	1	Extracted from UniProt	2	NA	orthodb-refseq-uniprot	NA
VSMuph2.0_chr05.g2914.1	Glycosyltransferase	Crocetin glucosyltransferase, chloroplastic	101952at33090	29760	29760_0:0017f3	90.6	265	25	0	1	265	1	265	2.6e-133	483	483	1	Vitis vinifera	Vitaceae	Streptophyta	Eukaryota	Glycosyltransferase	10.1	2412473	NA	tr	A0A438CCQ4	KUNI00579282	Yes	NA	NA	Vitis	Vitales	Magnoliopsida	1	Extracted from UniProt	2	NA	orthodb-refseq-uniprot	NA
VSMuph2.0_chr09.g1109.1	Glycosyltransferase	Crocetin glucosyltransferase, chloroplastic	101952at33090	29760	4182_0:005d6f	100	307	0	0	1	307	1	307	1.9e-171	609.4	609.4	1	Vitis vinifera	Vitaceae	Streptophyta	Eukaryota	Glycosyltransferase	10.1	2414845	NA	tr	A0A438D9W1	KUNI03456813	Yes	NA	NA	Vitis	Vitales	Magnoliopsida	1	Extracted from UniProt	2	NA	orthodb-refseq-uniprot	NA
VSMuph2.0_chr05.g2862.1	Glycosyltransferase	crocetin glucosyltransferase, chloroplastic-like	101952at33090	51240	51240_0:0026da	51.2	299	111	10	28	311	128	406	1.2e-61	245	245	1	Juglans regia	Juglandaceae	Streptophyta	Eukaryota	Glycosyltransferase	10.1	4108180	NA	tr	A0A6P9EMA3	KUNI00211801	Yes	NA	XP_035548581	Juglans	Fagales	Magnoliopsida	4	Extracted from UniProt	2	NA	orthodb-refseq-uniprot	NA
VSMuph2.0_chr05.g2932.1	Glycosyltransferase	UDP-glycosyltransferase 75C1-like	101952at33090	96939	29760_0:0016a8	98.7	469	6	0	1	469	1	469	6.4e-272	943.7	943.7	1	Vitis riparia	Vitaceae	Streptophyta	Eukaryota	Glycosyltransferase	10.1	6503634	NA	ref	XP_034684933	KPRO00078683	Yes	NA	NA	Vitis	Vitales	Magnoliopsida	1	By running InterProScan	2	NA	orthodb-refseq-uniprot	NA
VSMuph2.0_chr08.g2298.1	LMBR1-like membrane protein	Uncharacterized protein	101983at33090	29760	29760_0:002708	99.7	338	1	0	1	338	1	338	8.3e-189	667.2	667.2	1	Vitis vinifera	Vitaceae	Streptophyta	Eukaryota	LMBR1-like membrane protein	10.1	4411413	NA	tr	D7TH73	KUNI00687896	Yes	NA	XP_002280330	Vitis	Vitales	Magnoliopsida	1	Extracted from UniProt	2	NA	orthodb-refseq-uniprot	NA
VSMuph2.0_chr15.g2593.1	COP9 signalosome complex subunit 1	COP9 signalosome complex subunit 1 like	101987at33090	1590841	3983_0:001f79	79.4	441	57	6	1	408	15	454	3e-193	682.2	682.2	1	Actinidia chinensis var. chinensis	Actinidiaceae	Streptophyta	Eukaryota	COP9 signalosome complex subunit 1	10.1	1900191	NA	tr	A0A2R6QS73	KUNI03897043	Yes	NA	NA	Actinidia	Ericales	Magnoliopsida	4	Extracted from UniProt	2	NA	orthodb-refseq-uniprot	NA
VSMuph2.0_chr10.g1360.i1	Bromodomain	Transcription factor GTE11	101999at33090	29760	29760_0:002f9f	97.3	588	1	1	1	573	45	632	0	1129.8	1139	0.991923	Vitis vinifera	Vitaceae	Streptophyta	Eukaryota	Bromodomain	10.1	2426453	NA	tr	A0A438H372	KUNI04576003	Yes	NA	NA	Vitis	Vitales	Magnoliopsida	1	Extracted from UniProt	2	NA	orthodb-refseq-uniprot	NA
VSMuph2.0_chr14.g4314.1	Elongation factor 4	Translation factor GUF1 homolog, mitochondrial	102012at33090	29760	29760_0:00400d	99.7	681	2	0	1	681	1	681	0	1354.3	1354.3	1	Vitis vinifera	Vitaceae	Streptophyta	Eukaryota	Elongation factor 4	10.1	4479359	NA	tr	F6H5P1	KUNI00164578	Yes	3.6.5.n1	XP_002277245	Vitis	Vitales	Magnoliopsida	1	Extracted from UniProt	2	NA	orthodb-refseq-uniprot	NA
VSMuph2.0_chr07.g4181.i1	Elongation factor 4	translation factor GUF1 homolog, chloroplastic	102012at33090	96939	29760_0:002036	99.7	680	2	0	1	680	1	680	0	1333.9	1333.9	1	Vitis riparia	Vitaceae	Streptophyta	Eukaryota	Elongation factor 4	10.1	6506727	NA	ref	XP_034691142	KPRO00046662	Yes	NA	NA	Vitis	Vitales	Magnoliopsida	1	By running InterProScan	2	NA	orthodb-refseq-uniprot	NA
VSMuph2.0_chr18.g0214.1	Alcohol dehydrogenase, C-terminal	Alcohol dehydrogenase-like 7	102037at33090	29760	29760_0:005344	98.5	525	8	0	1	525	1	525	0	1056.6	1056.6	1	Vitis vinifera	Vitaceae	Streptophyta	Eukaryota	Alcohol dehydrogenase, C-terminal	10.1	2420114	NA	tr	A0A438ETL6	KUNI02881726	Yes	NA	NA	Vitis	Vitales	Magnoliopsida	1	Extracted from UniProt	2	NA	orthodb-refseq-uniprot	NA
VSMuph2.0_chr18.g0751.1	Alcohol dehydrogenase, C-terminal	Uncharacterized protein	102037at33090	29760	29760_0:005434	99.5	387	2	0	1	387	1	387	7e-224	783.9	784.6	0.999108	Vitis vinifera	Vitaceae	Streptophyta	Eukaryota	Alcohol dehydrogenase, C-terminal	10.1	4444480	NA	tr	E0CRP3	KUNI01494508	Yes	NA	XP_010664347	Vitis	Vitales	Magnoliopsida	1	Extracted from UniProt	2	NA	orthodb-refseq-uniprot	NA
VSMuph2.0_chr18.g0213.1	Alcohol dehydrogenase, C-terminal	alcohol dehydrogenase-like 7 isoform X1	102037at33090	96939	29760_0:00521a	99.5	384	2	0	15	398	1	384	3.4e-226	791.6	791.6	1	Vitis riparia	Vitaceae	Streptophyta	Eukaryota	Alcohol dehydrogenase, C-terminal	10.1	6499892	NA	ref	XP_034677065	KPRO00022905	Yes	NA	NA	Vitis	Vitales	Magnoliopsida	1	By running InterProScan	2	NA	orthodb-refseq-uniprot	NA
VSMuph2.0_chr07.g1516.1	F-box domain	F-box domain-containing protein	102038at33090	29760	29760_0:001dff	97.8	362	8	0	1	362	1	362	3.9e-211	741.5	745	0.995302	Vitis vinifera	Vitaceae	Streptophyta	Eukaryota	F-box domain	10.1	4228886	NA	tr	A5BEY8	KUNI03834588	Yes	NA	NA	Vitis	Vitales	Magnoliopsida	1	Extracted from UniProt	2	NA	orthodb-refseq-uniprot	NA
VSMuph2.0_chr07.g0296.i1	NAD-dependent epimerase/dehydratase	Chloroplast stem-loop binding protein of 41 kDa a, chloroplastic	102044at33090	29760	29760_0:002154	98	202	4	0	160	361	196	397	1.3e-110	407.5	407.5	1	Vitis vinifera	Vitaceae	Streptophyta	Eukaryota	NAD-dependent epimerase/dehydratase	10.1	2437589	NA	tr	A0A438KIC2	KUNI00312862	Yes	NA	XP_002275066	Vitis	Vitales	Magnoliopsida	1	Extracted from UniProt	2	NA	orthodb-refseq-uniprot	NA
VSMuph2.0_chr14.g0104.i1	NAD-dependent epimerase/dehydratase	Chloroplast stem-loop binding protein of 41 kDa b, chloroplastic	102044at33090	29760	29760_0:0040de	100	378	0	0	1	378	1	378	2.5e-218	765.4	765.4	1	Vitis vinifera	Vitaceae	Streptophyta	Eukaryota	NAD-dependent epimerase/dehydratase	10.1	2416548	NA	tr	A0A438DV14	KUNI00380625	Yes	NA	XP_002281395	Vitis	Vitales	Magnoliopsida	1	Extracted from UniProt	2	NA	orthodb-refseq-uniprot	NA
VSMuph2.0_chr01.g0607.i1	Cytidyltransferase-like domain	CTP_transf_like domain-containing protein	102111at33090	29760	29760_0:0000c0	100	390	0	0	2	391	1	390	8e-220	770.4	770.4	1	Vitis vinifera	Vitaceae	Streptophyta	Eukaryota	Cytidyltransferase-like domain	10.1	4410715	NA	tr	D7T904	KUNI01490876	Yes	NA	NA	Vitis	Vitales	Magnoliopsida	1	Extracted from UniProt	2	NA	orthodb-refseq-uniprot	NA
VSMuph2.0_chr04.g0885.1	Band 7 domain	Flotillin-like	102153at33090	29760	29760_0:000eea	99.8	488	1	0	1	488	1	488	2.3e-272	945.3	945.3	1	Vitis vinifera	Vitaceae	Streptophyta	Eukaryota	Band 7 domain	10.1	4479046	NA	tr	F6H3V9	KUNI00207528	Yes	NA	XP_002283077	Vitis	Vitales	Magnoliopsida	1	Extracted from UniProt	2	NA	orthodb-refseq-uniprot	NA
VSMuph2.0_chr09.g1531.1	Band 7 domain	Flotillin-like	102153at33090	29760	29760_0:00291b	99.8	481	1	0	1	481	1	481	3e-269	934.9	934.9	1	Vitis vinifera	Vitaceae	Streptophyta	Eukaryota	Band 7 domain	10.1	4483950	NA	tr	F6HXR2	KUNI00418653	Yes	NA	XP_002270287	Vitis	Vitales	Magnoliopsida	1	Extracted from UniProt	2	NA	orthodb-refseq-uniprot	NA
VSMuph2.0_chr10.g1310.1	Protein kinase domain	Protein kinase domain-containing protein	10216at33090	29760	29760_0:002d24	71.4	395	110	2	72	463	304	698	3.8e-152	545.8	545.8	1	Vitis vinifera	Vitaceae	Streptophyta	Eukaryota	Protein kinase domain	10.1	4482255	NA	tr	F6HMD9	KUNI02130173	Yes	NA	NA	Vitis	Vitales	Magnoliopsida	1	Extracted from UniProt	2	NA	orthodb-refseq-uniprot	NA
VSMuph2.0_chr10.g1268.1	Protein kinase domain	Non-specific serine/threonine protein kinase	10216at33090	29760	29760_0:002de2	99.2	485	4	0	328	812	438	922	7.4e-276	957.6	957.6	1	Vitis vinifera	Vitaceae	Streptophyta	Eukaryota	Protein kinase domain	10.1	2423942	NA	tr	A0A438G285	KUNI02431955	Yes	2.7.11.1	NA	Vitis	Vitales	Magnoliopsida	1	Extracted from UniProt	2	NA	orthodb-refseq-uniprot	NA
VSMuph2.0_chr10.g1278.1	Protein kinase domain	PREDICTED: probable LRR receptor-like serine/threonine-protein kinase At1g07650 isoform X4	10216at33090	29760	29760_0:002de2	83.7	914	98	8	1	893	1	884	0	1497.3	1497.3	1	Vitis vinifera	Vitaceae	Streptophyta	Eukaryota	Protein kinase domain	10.1	5588437	NA	ref	XP_019078077	KPRO00482387	Yes	NA	NA	Vitis	Vitales	Magnoliopsida	1	By running InterProScan	2	NA	orthodb-refseq-uniprot	NA
VSMuph2.0_chr10.g1294.i1	Protein kinase domain	PREDICTED: probable LRR receptor-like serine/threonine-protein kinase At1g07650 isoform X1	10216at33090	29760	29760_0:002e0c	98.2	1008	18	0	1	1008	1	1008	0	1999.6	1999.6	1	Vitis vinifera	Vitaceae	Streptophyta	Eukaryota	Protein kinase domain	10.1	5299725	NA	ref	XP_010655574	KPRO00759109	Yes	NA	NA	Vitis	Vitales	Magnoliopsida	1	By running InterProScan	2	NA	orthodb-refseq-uniprot	NA
VSMuph2.0_chr10.g1301.1	Protein kinase domain	PREDICTED: probable LRR receptor-like serine/threonine-protein kinase At1g07650	10216at33090	29760	29760_0:002e21	99.6	964	4	0	111	1074	43	1006	0	1942.5	1942.5	1	Vitis vinifera	Vitaceae	Streptophyta	Eukaryota	Protein kinase domain	10.1	5299734	NA	ref	XP_010655586	KPRO00874894	Yes	NA	NA	Vitis	Vitales	Magnoliopsida	1	By running InterProScan	2	NA	orthodb-refseq-uniprot	NA
VSMuph2.0_chr10.g1262.1	Protein kinase domain	probable LRR receptor-like serine/threonine-protein kinase At1g07650 isoform X2	10216at33090	96939	29760_0:002d24	97.1	994	29	0	1	994	1	994	0	1942.9	1942.9	1	Vitis riparia	Vitaceae	Streptophyta	Eukaryota	Protein kinase domain	10.1	6509859	NA	ref	XP_034697463	KPRO01005978	Yes	NA	NA	Vitis	Vitales	Magnoliopsida	1	By running InterProScan	2	NA	orthodb-refseq-uniprot	NA
VSMuph2.0_chr10.g1303.i1	Protein kinase domain	probable LRR receptor-like serine/threonine-protein kinase At1g07650 isoform X2	10216at33090	96939	29760_0:002e0c	67.8	1002	280	10	31	994	11	1007	0	1313.5	1322.4	0.99327	Vitis riparia	Vitaceae	Streptophyta	Eukaryota	Protein kinase domain	10.1	6509842	NA	ref	XP_034697442	KPRO01474954	Yes	NA	NA	Vitis	Vitales	Magnoliopsida	1	By running InterProScan	2	NA	orthodb-refseq-uniprot	NA
VSMuph2.0_chr10.g2140.1	Pentatricopeptide repeat	Pentatricopeptide repeat-containing protein, chloroplastic	102173at33090	29760	29760_0:002fd2	98.6	553	8	0	1	553	1	553	0	1095.9	1095.9	1	Vitis vinifera	Vitaceae	Streptophyta	Eukaryota	Pentatricopeptide repeat	10.1	2414301	NA	tr	A0A438D3M1	KUNI04017036	No	NA	NA	Vitis	Vitales	Magnoliopsida	1	Extracted from UniProt	2	NA	orthodb-refseq-uniprot	NA
VSMuph2.0_chr06.g1707.1	Homeobox domain	BEL1-like homeodomain protein 1	102185at33090	29760	29760_0:001d53	99.9	717	1	0	1	717	1	717	0	1418.3	1418.3	1	Vitis vinifera	Vitaceae	Streptophyta	Eukaryota	Homeobox domain	10.1	2427550	NA	tr	A0A438HGH6	KUNI00189918	Yes	NA	NA	Vitis	Vitales	Magnoliopsida	1	Extracted from UniProt	2	NA	orthodb-refseq-uniprot	NA
VSMuph2.0_chr08.g1075.i1	Homeobox domain	Homeobox domain-containing protein	102185at33090	29760	29760_0:002478	97.7	709	2	2	1	695	1	709	0	1381.7	1387.9	0.995533	Vitis vinifera	Vitaceae	Streptophyta	Eukaryota	Homeobox domain	10.1	4227579	NA	tr	A5B2N5	KUNI02447488	Yes	NA	NA	Vitis	Vitales	Magnoliopsida	1	Extracted from UniProt	2	NA	orthodb-refseq-uniprot	NA
VSMuph2.0_chr04.g3799.1	PC-Esterase	PREDICTED: protein trichome berefringence-like 7	102243at33090	29760	29760_0:00112d	100	416	0	0	1	416	1	416	5.9e-253	880.6	880.6	1	Vitis vinifera	Vitaceae	Streptophyta	Eukaryota	PC-Esterase	10.1	5586781	NA	ref	XP_019074732	KPRO00035000	Yes	NA	NA	Vitis	Vitales	Magnoliopsida	1	By running InterProScan	2	NA	orthodb-refseq-uniprot	NA
VSMuph2.0_chr18.g2082.i1	PC-Esterase	PMR5N domain-containing protein	102243at33090	29760	29760_0:005164	99.3	409	3	0	1	409	38	446	7.8e-242	843.6	843.6	1	Vitis vinifera	Vitaceae	Streptophyta	Eukaryota	PC-Esterase	10.1	4444393	NA	tr	E0CQN6	KUNI00768139	Yes	NA	XP_002278238	Vitis	Vitales	Magnoliopsida	1	Extracted from UniProt	2	NA	orthodb-refseq-uniprot	NA
VSMuph2.0_chr03.g1092.i1	PPM-type phosphatase domain	Protein-serine/threonine phosphatase	102251at33090	29760	29760_0:0009de	96.5	395	0	1	1	381	1	395	4e-216	758.1	763.1	0.993448	Vitis vinifera	Vitaceae	Streptophyta	Eukaryota	PPM-type phosphatase domain	10.1	2422959	NA	tr	A0A438FN98	KUNI03829632	Yes	3.1.3.16	NA	Vitis	Vitales	Magnoliopsida	1	Extracted from UniProt	2	NA	orthodb-refseq-uniprot	NA
VSMuph2.0_chr07.g3590.1	PPM-type phosphatase domain	Protein-serine/threonine phosphatase	102251at33090	29760	29760_0:002082	100	384	0	0	1	384	1	384	1.6e-220	772.7	772.7	1	Vitis vinifera	Vitaceae	Streptophyta	Eukaryota	PPM-type phosphatase domain	10.1	4412320	NA	tr	D7TTA6	KUNI00405311	Yes	3.1.3.16	XP_010652743	Vitis	Vitales	Magnoliopsida	1	Extracted from UniProt	2	NA	orthodb-refseq-uniprot	NA
VSMuph2.0_chr18.g1213.1	PPM-type phosphatase domain	Protein-serine/threonine phosphatase	102251at33090	29760	29760_0:005158	99.5	378	2	0	1	378	1	378	8e-217	760.4	760.4	1	Vitis vinifera	Vitaceae	Streptophyta	Eukaryota	PPM-type phosphatase domain	10.1	4444257	NA	tr	E0CP50	KUNI01050591	Yes	3.1.3.16	XP_003634350	Vitis	Vitales	Magnoliopsida	1	Extracted from UniProt	2	NA	orthodb-refseq-uniprot	NA
VSMuph2.0_chr04.g3975.i1	Membrane transport protein	Uncharacterized protein	102253at33090	29760	29760_0:0010da	98.6	418	6	0	1	418	1	418	1.1e-235	823.2	827.8	0.994443	Vitis vinifera	Vitaceae	Streptophyta	Eukaryota	Membrane transport protein	10.1	4484396	NA	tr	F6I0B4	KUNI00497157	Yes	NA	XP_002264606	Vitis	Vitales	Magnoliopsida	1	Extracted from UniProt	2	NA	orthodb-refseq-uniprot	NA
VSMuph2.0_chr04.g3978.1	Membrane transport protein	protein PIN-LIKES 3-like	102253at33090	96939	29760_0:000f66	99.3	418	3	0	1	418	1	418	1.1e-230	806.6	806.6	1	Vitis riparia	Vitaceae	Streptophyta	Eukaryota	Membrane transport protein	10.1	6503068	NA	ref	XP_034683815	KPRO00233829	Yes	NA	NA	Vitis	Vitales	Magnoliopsida	1	By running InterProScan	2	NA	orthodb-refseq-uniprot	NA
VSMuph2.0_chr08.g1939.i1	WRKY domain	Uncharacterized protein	102262at33090	29760	29760_0:0022ec	99	478	4	1	1	478	1	477	3.6e-278	964.5	964.5	1	Vitis vinifera	Vitaceae	Streptophyta	Eukaryota	WRKY domain	10.1	4482871	NA	tr	F6HQV7	KUNI00033813	Yes	NA	XP_002275978	Vitis	Vitales	Magnoliopsida	1	Extracted from UniProt	2	NA	orthodb-refseq-uniprot	NA
VSMuph2.0_chr03.g0494.1	Amino acid transporter, transmembrane domain	Aa_trans domain-containing protein	102276at33090	29760	29760_0:000c6a	100	426	0	0	1	426	1	426	1.3e-242	846.3	846.3	1	Vitis vinifera	Vitaceae	Streptophyta	Eukaryota	Amino acid transporter, transmembrane domain	10.1	4484485	NA	tr	F6I0R4	KUNI01214468	Yes	NA	XP_002282927	Vitis	Vitales	Magnoliopsida	1	Extracted from UniProt	2	NA	orthodb-refseq-uniprot	NA
VSMuph2.0_chr07.g4008.1	Amino acid transporter, transmembrane domain	Amino acid transporter AVT3B	102276at33090	29760	29760_0:002163	100	422	0	0	1	422	1	422	1.9e-238	832.4	832.4	1	Vitis vinifera	Vitaceae	Streptophyta	Eukaryota	Amino acid transporter, transmembrane domain	10.1	2421336	NA	tr	A0A438F4Z2	KUNI00607012	Yes	NA	XP_002277064	Vitis	Vitales	Magnoliopsida	1	Extracted from UniProt	2	NA	orthodb-refseq-uniprot	NA
VSMuph2.0_chr16.g2887.1	Amino acid transporter, transmembrane domain	Amino acid transporter AVT3B	102276at33090	29760	29760_0:002163	96.4	302	10	1	1	301	121	422	1.4e-158	566.6	567.8	0.997887	Vitis vinifera	Vitaceae	Streptophyta	Eukaryota	Amino acid transporter, transmembrane domain	10.1	2421336	NA	tr	A0A438F4Z2	KUNI00607012	Yes	NA	XP_002277064	Vitis	Vitales	Magnoliopsida	1	Extracted from UniProt	2	NA	orthodb-refseq-uniprot	NA
VSMuph2.0_chr06.g0327.1	RNA recognition motif domain	polyadenylate-binding protein RBP47B'	102284at33090	96939	29760_0:0019b3	99.1	447	4	0	1	447	1	447	5.7e-262	910.6	910.6	1	Vitis riparia	Vitaceae	Streptophyta	Eukaryota	RNA recognition motif domain	10.1	6505612	NA	ref	XP_034688965	KPRO00054625	Yes	NA	NA	Vitis	Vitales	Magnoliopsida	1	By running InterProScan	2	NA	orthodb-refseq-uniprot	NA
VSMuph2.0_chr08.g1507.i1	Glycoside hydrolase, family 5	PREDICTED: mannan endo-1,4-beta-mannosidase 6 isoform X1	102285at33090	29760	29760_0:0026f1	98.4	386	6	0	1	386	78	463	6.4e-225	787.3	789.6	0.997087	Vitis vinifera	Vitaceae	Streptophyta	Eukaryota	Glycoside hydrolase, family 5	10.1	4997722	NA	ref	XP_002273389	KPRO01113548	Yes	NA	NA	Vitis	Vitales	Magnoliopsida	1	By running InterProScan	2	NA	orthodb-refseq-uniprot	NA
VSMuph2.0_chr12.g0484.i1	Glycoside hydrolase, family 5	Mannan endo-1,4-beta-mannosidase	102285at33090	29760	29760_0:0035e1	99.8	432	1	0	6	437	1	432	9.2e-257	893.3	900.2	0.992335	Vitis vinifera	Vitaceae	Streptophyta	Eukaryota	Glycoside hydrolase, family 5	10.1	4444593	NA	tr	E0CTE2	KUNI01985551	Yes	3.2.1.78	XP_019079252	Vitis	Vitales	Magnoliopsida	1	Extracted from UniProt	2	NA	orthodb-refseq-uniprot	NA
VSMuph2.0_chr12.g0485.i1	Glycoside hydrolase, family 5	Mannan endo-1,4-beta-mannosidase	102285at33090	29760	29760_0:0035e1	99.5	432	2	0	1	432	1	432	2e-256	892.1	892.1	1	Vitis vinifera	Vitaceae	Streptophyta	Eukaryota	Glycoside hydrolase, family 5	10.1	4444593	NA	tr	E0CTE2	KUNI01985551	Yes	3.2.1.78	XP_019079252	Vitis	Vitales	Magnoliopsida	1	Extracted from UniProt	2	NA	orthodb-refseq-uniprot	NA
VSMuph2.0_chr18.g5487.1	Glycoside hydrolase, family 5	PREDICTED: mannan endo-1,4-beta-mannosidase 5	102285at33090	29760	29760_0:0055e4	87.6	186	14	1	1	186	1	177	2.2e-86	327	327	1	Vitis vinifera	Vitaceae	Streptophyta	Eukaryota	Glycoside hydrolase, family 5	10.1	5585394	NA	ref	XP_019071930	KPRO00690607	Yes	NA	NA	Vitis	Vitales	Magnoliopsida	1	By running InterProScan	2	NA	orthodb-refseq	NA
VSMuph2.0_chr10.g0315.1	Glycoside hydrolase, family 5	Mannan endo-1,4-beta-mannosidase	102285at33090	29760	29760_0:0060a7	99.3	451	1	1	1	449	1	451	1.8e-263	915.6	917.5	0.997929	Vitis vinifera	Vitaceae	Streptophyta	Eukaryota	Glycoside hydrolase, family 5	10.1	2422334	NA	tr	A0A438FES8	KUNI00303900	Yes	3.2.1.78	XP_010646197	Vitis	Vitales	Magnoliopsida	1	Extracted from UniProt	2	NA	orthodb-refseq-uniprot	NA
VSMuph2.0_chr04.g3152.i1	Glycoside hydrolase, family 5	Mannan endo-1,4-beta-mannosidase	102285at33090	93759	93759_0:004d69	79.9	174	30	1	1	174	1	169	5.1e-77	295	295	1	Corchorus olitorius	Malvaceae	Streptophyta	Eukaryota	Glycoside hydrolase, family 5	10.1	897950	NA	tr	A0A1R3IPC3	KUNI02805010	Yes	3.2.1.78	NA	Corchorus	Malvales	Magnoliopsida	4	Extracted from UniProt	2	NA	orthodb-uniprot	NA
VSMuph2.0_chr08.g1506.1	Glycoside hydrolase, family 5	mannan endo-1,4-beta-mannosidase 6-like	102285at33090	96939	29760_0:00278b	99.1	452	4	0	1	452	20	471	4.3e-265	921	921	1	Vitis riparia	Vitaceae	Streptophyta	Eukaryota	Glycoside hydrolase, family 5	10.1	6507552	NA	ref	XP_034692833	KPRO00160175	Yes	NA	NA	Vitis	Vitales	Magnoliopsida	1	By running InterProScan	2	NA	orthodb-refseq-uniprot	NA
VSMuph2.0_chr09.g0357.1	P-type ATPase	Plasma membrane ATPase	10228at33090	29760	29760_0:002b0f	96.5	983	9	2	1	983	1	958	0	1852	1852	1	Vitis vinifera	Vitaceae	Streptophyta	Eukaryota	P-type ATPase	10.1	4227744	NA	tr	A5B4B3	KUNI03227371	Yes	7.1.2.1	NA	Vitis	Vitales	Magnoliopsida	1	Extracted from UniProt	2	NA	orthodb-refseq-uniprot	NA
VSMuph2.0_chr11.g1062.1	P-type ATPase	Plasma membrane ATPase	10228at33090	29760	29760_0:003189	95.7	963	12	4	1	945	1	952	0	1788.9	1788.9	1	Vitis vinifera	Vitaceae	Streptophyta	Eukaryota	P-type ATPase	10.1	4410395	NA	tr	D7T534	KUNI00487156	Yes	7.1.2.1	XP_002263241	Vitis	Vitales	Magnoliopsida	1	Extracted from UniProt	2	NA	orthodb-refseq-uniprot	NA
VSMuph2.0_chr18.g3876.1	uncharacterized protein LOC111988068	Uncharacterized protein	102301at33090	29760	29760_0:005288	93.6	949	31	3	70	1013	4	927	0	1779.6	1779.6	1	Vitis vinifera	Vitaceae	Streptophyta	Eukaryota	uncharacterized protein LOC111988068	10.1	2435203	NA	tr	A0A438JWI5	KUNI04885527	Yes	NA	NA	Vitis	Vitales	Magnoliopsida	1	Extracted from UniProt	2	NA	orthodb-refseq-uniprot	NA
VSMuph2.0_chr05.g3840.1	WD40 repeat	U5 small nuclear ribonucleoprotein 40 kDa protein	102307at33090	96939	29760_0:001545	99.4	344	2	0	1	344	1	344	5.1e-202	711.1	711.1	1	Vitis riparia	Vitaceae	Streptophyta	Eukaryota	WD40 repeat	10.1	6504574	NA	ref	XP_034686874	KPRO00051407	Yes	NA	NA	Vitis	Vitales	Magnoliopsida	1	By running InterProScan	2	NA	orthodb-refseq-uniprot	NA
VSMuph2.0_chr06.g2643.i1	Carboxypeptidase	Carboxypeptidase	102369at33090	29760	29760_0:0019db	100	458	0	0	8	465	1	458	1.3e-269	936	939.5	0.996275	Vitis vinifera	Vitaceae	Streptophyta	Eukaryota	Carboxypeptidase	10.1	4231849	NA	tr	A5C816	KUNI04336018	Yes	3.4.16.-	NA	Vitis	Vitales	Magnoliopsida	1	Extracted from UniProt	2	NA	orthodb-refseq-uniprot	NA
VSMuph2.0_chr08.g2587.1	Carboxypeptidase	PREDICTED: serine carboxypeptidase-like 51 isoform X2	102369at33090	29760	29760_0:002669	97.1	421	5	1	61	474	44	464	1e-237	830.1	830.1	1	Vitis vinifera	Vitaceae	Streptophyta	Eukaryota	Carboxypeptidase	10.1	4996708	NA	ref	XP_002264901	KPRO00598773	Yes	NA	NA	Vitis	Vitales	Magnoliopsida	1	By running InterProScan	2	NA	orthodb-refseq-uniprot	NA
VSMuph2.0_chr16.g2617.1	Cytochrome P450	Uncharacterized protein	102416at33090	29760	29760_0:004b51	99.8	517	1	0	1	517	1	517	0	1050	1050	1	Vitis vinifera	Vitaceae	Streptophyta	Eukaryota	Cytochrome P450	10.1	4444719	NA	tr	E0CV18	KUNI00159741	Yes	NA	XP_002268026	Vitis	Vitales	Magnoliopsida	1	Extracted from UniProt	2	NA	orthodb-refseq-uniprot	NA
VSMuph2.0_chr10.g1054.1	Glutamate receptor	Glutamate receptor 2.7	102463at33090	29760	29760_0:002e57	95.9	363	11	1	1	359	225	587	3.2e-197	695.3	695.3	1	Vitis vinifera	Vitaceae	Streptophyta	Eukaryota	Glutamate receptor	10.1	2430356	NA	tr	A0A438IGA4	KUNI04639983	Yes	NA	NA	Vitis	Vitales	Magnoliopsida	1	Extracted from UniProt	2	NA	orthodb-refseq-uniprot	NA
VSMuph2.0_chr10.g1062.1	Glutamate receptor	Glutamate receptor 2.8	102463at33090	29760	29760_0:002e57	83.4	368	50	2	1	368	237	593	8.2e-174	617.5	617.5	1	Vitis vinifera	Vitaceae	Streptophyta	Eukaryota	Glutamate receptor	10.1	2426534	NA	tr	A0A438H478	KUNI03759194	Yes	NA	NA	Vitis	Vitales	Magnoliopsida	1	Extracted from UniProt	2	NA	orthodb-refseq-uniprot	NA
VSMuph2.0_chr10.g1065.1	Glutamate receptor	Glutamate receptor	102463at33090	29760	29760_0:002f21	99.5	916	5	0	1	916	1	916	0	1817	1817	1	Vitis vinifera	Vitaceae	Streptophyta	Eukaryota	Glutamate receptor	10.1	4229751	NA	tr	A5BMN8	KUNI00627310	Yes	NA	NA	Vitis	Vitales	Magnoliopsida	1	Extracted from UniProt	2	NA	orthodb-refseq-uniprot	NA
VSMuph2.0_chr13.g4490.1	uncharacterized protein LOC101492008	Uncharacterized protein	102464at33090	29760	29760_0:003cbd	95.5	796	36	0	1	796	1	796	0	1493	1500	0.995333	Vitis vinifera	Vitaceae	Streptophyta	Eukaryota	uncharacterized protein LOC101492008	10.1	4480244	NA	tr	F6HBA2	KUNI01583207	Yes	NA	XP_010659395	Vitis	Vitales	Magnoliopsida	1	Extracted from UniProt	2	NA	orthodb-refseq-uniprot	NA
VSMuph2.0_chr14.g0686.i1	Alpha/Beta hydrolase fold	gibberellin receptor GID1C-like	102475at33090	96939	3988_0:0045fd	99.2	360	3	0	1	360	1	360	9.4e-207	726.9	726.9	1	Vitis riparia	Vitaceae	Streptophyta	Eukaryota	Alpha/Beta hydrolase fold	10.1	6514433	NA	ref	XP_034706720	KPRO00897480	Yes	NA	NA	Vitis	Vitales	Magnoliopsida	1	By running InterProScan	2	NA	orthodb-refseq-uniprot	NA
VSMuph2.0_chr10.g1366.1	Oxoglutarate/iron-dependent dioxygenase	Protein SRG1	102483at33090	29760	29760_0:002d8f	97.8	364	8	0	1	364	1	364	9.8e-204	716.8	722.6	0.991973	Vitis vinifera	Vitaceae	Streptophyta	Eukaryota	Oxoglutarate/iron-dependent dioxygenase	10.1	2424868	NA	tr	A0A438GGE0	KUNI02678836	Yes	NA	NA	Vitis	Vitales	Magnoliopsida	1	Extracted from UniProt	2	NA	orthodb-refseq-uniprot	NA
VSMuph2.0_chr10.g1369.1	Oxoglutarate/iron-dependent dioxygenase	Fe2OG dioxygenase domain-containing protein	102483at33090	29760	29760_0:002da4	98.6	356	5	0	1	356	1	356	1.3e-200	706.4	706.4	1	Vitis vinifera	Vitaceae	Streptophyta	Eukaryota	Oxoglutarate/iron-dependent dioxygenase	10.1	4482261	NA	tr	F6HMF2	KUNI03774310	Yes	NA	NA	Vitis	Vitales	Magnoliopsida	1	Extracted from UniProt	2	NA	orthodb-refseq-uniprot	NA
VSMuph2.0_chr10.g1373.1	Oxoglutarate/iron-dependent dioxygenase	Fe2OG dioxygenase domain-containing protein	102483at33090	29760	29760_0:002da4	93.9	311	13	1	1	305	1	311	1.6e-162	579.7	579.7	1	Vitis vinifera	Vitaceae	Streptophyta	Eukaryota	Oxoglutarate/iron-dependent dioxygenase	10.1	4225548	NA	tr	A5AIU6	KUNI04487381	Yes	NA	NA	Vitis	Vitales	Magnoliopsida	1	Extracted from UniProt	2	NA	orthodb-refseq-uniprot	NA
VSMuph2.0_chr10.g1379.1	Oxoglutarate/iron-dependent dioxygenase	Fe2OG dioxygenase domain-containing protein	102483at33090	29760	29760_0:002da4	96.3	328	12	0	179	506	1	328	3.8e-179	636	636	1	Vitis vinifera	Vitaceae	Streptophyta	Eukaryota	Oxoglutarate/iron-dependent dioxygenase	10.1	4482261	NA	tr	F6HMF2	KUNI03774310	Yes	NA	NA	Vitis	Vitales	Magnoliopsida	1	Extracted from UniProt	2	NA	orthodb-refseq-uniprot	NA
VSMuph2.0_chr10.g1390.1	Oxoglutarate/iron-dependent dioxygenase	Fe2OG dioxygenase domain-containing protein	102483at33090	29760	29760_0:002da4	98.3	362	6	0	1	362	1	362	5.2e-205	721.1	721.1	1	Vitis vinifera	Vitaceae	Streptophyta	Eukaryota	Oxoglutarate/iron-dependent dioxygenase	10.1	4482261	NA	tr	F6HMF2	KUNI03774310	Yes	NA	NA	Vitis	Vitales	Magnoliopsida	1	Extracted from UniProt	2	NA	orthodb-refseq-uniprot	NA
VSMuph2.0_chr10.g1397.1	Oxoglutarate/iron-dependent dioxygenase	Protein SRG1	102483at33090	29760	29760_0:002da4	99.4	361	2	0	1	361	1	361	6.1e-206	724.2	724.2	1	Vitis vinifera	Vitaceae	Streptophyta	Eukaryota	Oxoglutarate/iron-dependent dioxygenase	10.1	2434378	NA	tr	A0A438JNV3	KUNI02954332	Yes	NA	NA	Vitis	Vitales	Magnoliopsida	1	Extracted from UniProt	2	NA	orthodb-refseq-uniprot	NA
VSMuph2.0_chr10.g1402.1	Oxoglutarate/iron-dependent dioxygenase	Fe2OG dioxygenase domain-containing protein	102483at33090	29760	29760_0:002da4	97.2	362	10	0	1	362	1	362	5.4e-202	711.1	715.7	0.993573	Vitis vinifera	Vitaceae	Streptophyta	Eukaryota	Oxoglutarate/iron-dependent dioxygenase	10.1	4482261	NA	tr	F6HMF2	KUNI03774310	Yes	NA	NA	Vitis	Vitales	Magnoliopsida	1	Extracted from UniProt	2	NA	orthodb-refseq-uniprot	NA
VSMuph2.0_chr10.g1401.1	Oxoglutarate/iron-dependent dioxygenase	Protein SRG1	102483at33090	29760	29760_0:002e72	85.4	362	29	3	1	338	1	362	1.2e-166	593.6	598.2	0.99231	Vitis vinifera	Vitaceae	Streptophyta	Eukaryota	Oxoglutarate/iron-dependent dioxygenase	10.1	2434428	NA	tr	A0A438JPF3	KUNI00631771	Yes	NA	XP_002271009	Vitis	Vitales	Magnoliopsida	1	Extracted from UniProt	2	NA	orthodb-refseq-uniprot	NA
VSMuph2.0_chr10.g1372.1	Oxoglutarate/iron-dependent dioxygenase	Protein SRG1	102483at33090	29760	29760_0:002f4e	99.2	362	3	0	1	362	1	362	1.8e-205	722.6	722.6	1	Vitis vinifera	Vitaceae	Streptophyta	Eukaryota	Oxoglutarate/iron-dependent dioxygenase	10.1	2434400	NA	tr	A0A438JP45	KUNI02098054	Yes	NA	NA	Vitis	Vitales	Magnoliopsida	1	Extracted from UniProt	2	NA	orthodb-refseq-uniprot	NA
VSMuph2.0_chr10.g1367.1	Oxoglutarate/iron-dependent dioxygenase	Fe2OG dioxygenase domain-containing protein	102483at33090	29760	29760_0:002f69	96.8	349	11	0	1	349	1	349	1.3e-192	679.9	682.2	0.996629	Vitis vinifera	Vitaceae	Streptophyta	Eukaryota	Oxoglutarate/iron-dependent dioxygenase	10.1	4482262	NA	tr	F6HMF3	KUNI00172011	Yes	NA	XP_002270288	Vitis	Vitales	Magnoliopsida	1	Extracted from UniProt	2	NA	orthodb-refseq-uniprot	NA
VSMuph2.0_chr10.g1374.1	Oxoglutarate/iron-dependent dioxygenase	Fe2OG dioxygenase domain-containing protein	102483at33090	29760	29760_0:002f69	98.6	359	5	0	1	359	1	359	8.2e-203	713.8	713.8	1	Vitis vinifera	Vitaceae	Streptophyta	Eukaryota	Oxoglutarate/iron-dependent dioxygenase	10.1	4482262	NA	tr	F6HMF3	KUNI00172011	Yes	NA	XP_002270288	Vitis	Vitales	Magnoliopsida	1	Extracted from UniProt	2	NA	orthodb-refseq-uniprot	NA
VSMuph2.0_chr10.g1386.1	Oxoglutarate/iron-dependent dioxygenase	Fe2OG dioxygenase domain-containing protein	102483at33090	29760	29760_0:002f69	98.9	359	4	0	1	359	1	359	1.3e-203	716.5	716.5	1	Vitis vinifera	Vitaceae	Streptophyta	Eukaryota	Oxoglutarate/iron-dependent dioxygenase	10.1	4482262	NA	tr	F6HMF3	KUNI00172011	Yes	NA	XP_002270288	Vitis	Vitales	Magnoliopsida	1	Extracted from UniProt	2	NA	orthodb-refseq-uniprot	NA
VSMuph2.0_chr10.g1396.1	Oxoglutarate/iron-dependent dioxygenase	Fe2OG dioxygenase domain-containing protein	102483at33090	29760	29760_0:002f69	97.5	359	9	0	1	359	1	359	1.5e-201	709.5	711.8	0.996769	Vitis vinifera	Vitaceae	Streptophyta	Eukaryota	Oxoglutarate/iron-dependent dioxygenase	10.1	4482262	NA	tr	F6HMF3	KUNI00172011	Yes	NA	XP_002270288	Vitis	Vitales	Magnoliopsida	1	Extracted from UniProt	2	NA	orthodb-refseq-uniprot	NA
VSMuph2.0_chr10.g1400.1	Oxoglutarate/iron-dependent dioxygenase	Protein SRG1	102483at33090	29760	29760_0:002f69	87.5	335	22	3	1	327	1	323	8.5e-162	577.4	577.4	1	Vitis vinifera	Vitaceae	Streptophyta	Eukaryota	Oxoglutarate/iron-dependent dioxygenase	10.1	2424869	NA	tr	A0A438GGE5	KUNI03958889	Yes	NA	NA	Vitis	Vitales	Magnoliopsida	1	Extracted from UniProt	2	NA	orthodb-refseq-uniprot	NA
VSMuph2.0_chr16.g1812.1	Oxoglutarate/iron-dependent dioxygenase	Protein SRG1	102483at33090	29760	29760_0:0049fb	98.9	356	4	0	1	356	18	373	1.7e-200	706.1	706.1	1	Vitis vinifera	Vitaceae	Streptophyta	Eukaryota	Oxoglutarate/iron-dependent dioxygenase	10.1	2426449	NA	tr	A0A438H362	KUNI03820336	Yes	NA	NA	Vitis	Vitales	Magnoliopsida	1	Extracted from UniProt	2	NA	orthodb-refseq-uniprot	NA
VSMuph2.0_chr16.g1823.1	Oxoglutarate/iron-dependent dioxygenase	Protein SRG1	102483at33090	29760	29760_0:004a73	94.4	357	3	1	1	340	1	357	6.4e-189	667.5	672.5	0.992565	Vitis vinifera	Vitaceae	Streptophyta	Eukaryota	Oxoglutarate/iron-dependent dioxygenase	10.1	2412657	NA	tr	A0A438CFJ0	KUNI02951088	Yes	NA	NA	Vitis	Vitales	Magnoliopsida	1	Extracted from UniProt	2	NA	orthodb-refseq-uniprot	NA
VSMuph2.0_chr10.g1365.1	Oxoglutarate/iron-dependent dioxygenase	protein SRG1-like	102483at33090	96939	29760_0:002d36	99.2	362	3	0	1	362	1	362	1e-205	723.4	723.4	1	Vitis riparia	Vitaceae	Streptophyta	Eukaryota	Oxoglutarate/iron-dependent dioxygenase	10.1	6509938	NA	ref	XP_034697626	KPRO00201785	Yes	NA	NA	Vitis	Vitales	Magnoliopsida	1	By running InterProScan	2	NA	orthodb-refseq-uniprot	NA
VSMuph2.0_chr16.g2537.1	DNA mismatch repair protein MutS, N-terminal	DNA mismatch repair protein MSH3	1025363at2759	29760	29760_0:006008	64.4	371	84	10	49	379	121	483	4.1e-112	412.9	412.9	1	Vitis vinifera	Vitaceae	Streptophyta	Eukaryota	DNA mismatch repair protein MutS, N-terminal	10.1	2425483	NA	tr	A0A438GQG1	KUNI03175412	No	NA	NA	Vitis	Vitales	Magnoliopsida	1	Extracted from UniProt	2	NA	orthodb-refseq-uniprot	NA
VSMuph2.0_chr16.g2557.1	DNA mismatch repair protein MutS, N-terminal	DNA mismatch repair protein MSH3	1025363at2759	29760	29760_0:006008	80	520	67	7	1	516	1	487	6.4e-225	787.7	787.7	1	Vitis vinifera	Vitaceae	Streptophyta	Eukaryota	DNA mismatch repair protein MutS, N-terminal	10.1	2425483	NA	tr	A0A438GQG1	KUNI03175412	No	NA	NA	Vitis	Vitales	Magnoliopsida	1	Extracted from UniProt	2	NA	orthodb-refseq-uniprot	NA
VSMuph2.0_chr07.g2416.1	Glycoside hydrolase family 17	Glucan endo-1,3-beta-D-glucosidase	102560at33090	29760	29760_0:0012ff	99.6	467	2	0	1	467	1	467	2.7e-275	954.9	954.9	1	Vitis vinifera	Vitaceae	Streptophyta	Eukaryota	Glycoside hydrolase family 17	10.1	4413565	NA	tr	D7U9Q6	KUNI01034536	Yes	3.2.1.39	XP_003632052	Vitis	Vitales	Magnoliopsida	1	Extracted from UniProt	2	NA	orthodb-refseq-uniprot	NA
VSMuph2.0_chr05.g2971.1	Glycoside hydrolase family 17	Glucan endo-1,3-beta-D-glucosidase	102560at33090	29760	29760_0:001605	98.9	474	5	0	1	474	1	474	6.2e-275	953.7	962.6	0.990754	Vitis vinifera	Vitaceae	Streptophyta	Eukaryota	Glycoside hydrolase family 17	10.1	2414577	NA	tr	A0A438D6M8	KUNI02484431	Yes	3.2.1.39	NA	Vitis	Vitales	Magnoliopsida	1	Extracted from UniProt	2	NA	orthodb-refseq-uniprot	NA
VSMuph2.0_chr03.g2095.1	Glycosyltransferase 61	Uncharacterized protein	102576at33090	29760	29760_0:000d6d	98.2	491	8	1	1	490	1	491	9.9e-292	1009.6	1009.6	1	Vitis vinifera	Vitaceae	Streptophyta	Eukaryota	Glycosyltransferase 61	10.1	4484660	NA	tr	F6I1T6	KUNI00535079	Yes	NA	XP_002269775	Vitis	Vitales	Magnoliopsida	1	Extracted from UniProt	2	NA	orthodb-refseq-uniprot	NA
VSMuph2.0_chr12.g3074.1	Glycosyltransferase 61	PREDICTED: uncharacterized protein LOC100245802 isoform X1	102576at33090	29760	29760_0:00374a	98.9	476	5	0	1	476	1	476	1.2e-286	992.6	992.6	1	Vitis vinifera	Vitaceae	Streptophyta	Eukaryota	Glycosyltransferase 61	10.1	4996714	NA	ref	XP_002264959	KPRO00722856	Yes	NA	NA	Vitis	Vitales	Magnoliopsida	1	By running InterProScan	2	NA	orthodb-refseq-uniprot	NA
VSMuph2.0_chr12.g3089.1	Glycosyltransferase 61	PREDICTED: uncharacterized protein LOC100245802 isoform X1	102576at33090	29760	29760_0:00374a	99.8	476	1	0	1	476	1	476	1.5e-289	1002.3	1002.3	1	Vitis vinifera	Vitaceae	Streptophyta	Eukaryota	Glycosyltransferase 61	10.1	4996714	NA	ref	XP_002264959	KPRO00722856	Yes	NA	NA	Vitis	Vitales	Magnoliopsida	1	By running InterProScan	2	NA	orthodb-refseq-uniprot	NA
VSMuph2.0_chr12.g3094.1	Glycosyltransferase 61	uncharacterized protein LOC117927134	102576at33090	96939	29760_0:00374a	98.7	477	5	1	1	476	1	477	3.9e-285	987.6	987.6	1	Vitis riparia	Vitaceae	Streptophyta	Eukaryota	Glycosyltransferase 61	10.1	6512406	NA	ref	XP_034702437	KPRO01551376	Yes	NA	NA	Vitis	Vitales	Magnoliopsida	1	By running InterProScan	2	NA	orthodb-refseq-uniprot	NA
VSMuph2.0_chr09.g0916.1	Protein of unknown function DUF2921	Uncharacterized protein	10257at33090	29760	29760_0:002a11	99.7	1059	3	0	1	1059	1	1059	0	2138.6	2138.6	1	Vitis vinifera	Vitaceae	Streptophyta	Eukaryota	Protein of unknown function DUF2921	10.1	2426069	NA	tr	A0A438GY05	KUNI00198114	Yes	NA	NA	Vitis	Vitales	Magnoliopsida	1	Extracted from UniProt	2	NA	orthodb-refseq-uniprot	NA
VSMuph2.0_chr09.g0919.1	Protein of unknown function DUF2921	Uncharacterized protein	10257at33090	29760	29760_0:002bb8	99.4	1009	6	0	1	1009	1	1009	0	2018.4	2018.4	1	Vitis vinifera	Vitaceae	Streptophyta	Eukaryota	Protein of unknown function DUF2921	10.1	2426081	NA	tr	A0A438GY66	KUNI00119842	Yes	NA	NA	Vitis	Vitales	Magnoliopsida	1	Extracted from UniProt	2	NA	orthodb-refseq-uniprot	NA
VSMuph2.0_chr17.g0187.1	Pyridoxal phosphate-dependent transferase, major domain	Uncharacterized protein	102623at33090	29760	29760_0:004e75	100	361	0	0	1	361	1	361	2.9e-208	731.9	731.9	1	Vitis vinifera	Vitaceae	Streptophyta	Eukaryota	Pyridoxal phosphate-dependent transferase, major domain	10.1	2436669	NA	tr	A0A438K9K5	KUNI00258755	Yes	NA	NA	Vitis	Vitales	Magnoliopsida	1	Extracted from UniProt	2	NA	orthodb-refseq-uniprot	NA
VSMuph2.0_chr19.g3308.1	Glycerophosphodiester phosphodiesterase domain	PREDICTED: glycerophosphodiester phosphodiesterase GDPD5-like	102636at33090	29760	29760_0:003290	96.4	84	3	0	23	106	6	89	2.5e-43	182.2	182.2	1	Vitis vinifera	Vitaceae	Streptophyta	Eukaryota	Glycerophosphodiester phosphodiesterase domain	10.1	5300052	NA	ref	XP_010656721	KPRO00657994	Yes	NA	NA	Vitis	Vitales	Magnoliopsida	1	By running InterProScan	2	NA	orthodb-refseq	NA
VSMuph2.0_chr17.g1290.i1	Glycerophosphodiester phosphodiesterase domain	Glycerophosphodiester phosphodiesterase	102636at33090	29760	29760_0:004d7e	98.7	395	5	0	1	395	1	395	1.1e-232	813.1	815.8	0.99669	Vitis vinifera	Vitaceae	Streptophyta	Eukaryota	Glycerophosphodiester phosphodiesterase domain	10.1	4408570	NA	tr	D7SHZ8	KUNI02056569	Yes	3.1.4.46	XP_002283945	Vitis	Vitales	Magnoliopsida	1	Extracted from UniProt	2	NA	orthodb-refseq-uniprot	NA
VSMuph2.0_chr16.g2643.1	Peptidase A22B, signal peptide peptidase	Uncharacterized protein	102689at33090	29760	29760_0:004a0e	98.9	356	4	0	96	451	16	371	2.2e-197	696	696	1	Vitis vinifera	Vitaceae	Streptophyta	Eukaryota	Peptidase A22B, signal peptide peptidase	10.1	4229854	NA	tr	A5BNP3	KUNI00269771	Yes	NA	XP_002268346	Vitis	Vitales	Magnoliopsida	1	Extracted from UniProt	2	NA	orthodb-refseq-uniprot	NA
VSMuph2.0_chr01.g2910.i1	Zinc finger C2HC domain-containing protein	PREDICTED: uncharacterized protein At2g02148 isoform X1	102699at33090	29760	29760_0:000437	100	456	0	0	1	456	1	456	1.2e-270	939.5	939.5	1	Vitis vinifera	Vitaceae	Streptophyta	Eukaryota	Zinc finger C2HC domain-containing protein	10.1	5299488	NA	ref	XP_010654765	KPRO00090004	Yes	NA	NA	Vitis	Vitales	Magnoliopsida	1	By running InterProScan	2	NA	orthodb-refseq-uniprot	NA
VSMuph2.0_chr05.g0786.1	Armadillo	Armadillo repeat-containing protein LFR	102710at33090	29760	29760_0:001440	99.3	426	1	1	1	424	1	426	2.7e-237	828.6	828.6	1	Vitis vinifera	Vitaceae	Streptophyta	Eukaryota	Armadillo	10.1	2437830	NA	tr	A0A438KKP6	KUNI03476930	Yes	NA	NA	Vitis	Vitales	Magnoliopsida	1	Extracted from UniProt	2	NA	orthodb-refseq-uniprot	NA
VSMuph2.0_chr07.g3581.i1	Molybdate-anion transporter	Major facilitator superfamily domain-containing protein 5	102735at33090	29760	29760_0:001f9a	99.1	448	4	0	1	448	1	448	1.3e-258	899.4	899.4	1	Vitis vinifera	Vitaceae	Streptophyta	Eukaryota	Molybdate-anion transporter	10.1	4412318	NA	tr	D7TT99	KUNI01589128	Yes	NA	XP_002279446	Vitis	Vitales	Magnoliopsida	1	Extracted from UniProt	2	NA	orthodb-refseq-uniprot	NA
VSMuph2.0_chr07.g2815.1	Leucine-rich repeat	F-box/LRR-repeat protein 12	102737at33090	29760	981085_0:00106a	99	489	5	0	1	489	1	489	7.3e-287	993.4	993.4	1	Vitis vinifera	Vitaceae	Streptophyta	Eukaryota	Leucine-rich repeat	10.1	2422049	NA	tr	A0A438FAZ8	KUNI03908399	Yes	NA	NA	Vitis	Vitales	Magnoliopsida	1	Extracted from UniProt	2	NA	orthodb-uniprot	NA
VSMuph2.0_chr04.g3140.i1	Protein of unknown function DUF829, TMEM53	Uncharacterized protein	102743at33090	29760	29760_0:00100d	99.3	412	3	0	1	412	1	412	1.3e-236	826.2	827.8	0.998067	Vitis vinifera	Vitaceae	Streptophyta	Eukaryota	Protein of unknown function DUF829, TMEM53	10.1	4477789	NA	tr	F6GWV4	KUNI04336133	Yes	NA	NA	Vitis	Vitales	Magnoliopsida	1	Extracted from UniProt	2	NA	orthodb-refseq-uniprot	NA
VSMuph2.0_chr10.g3415.i1	Protein of unknown function DUF829, TMEM53	Transmembrane protein 53	102743at33090	29760	29760_0:002e7d	98.4	442	5	1	1	440	1	442	3.5e-248	864.8	864.8	1	Vitis vinifera	Vitaceae	Streptophyta	Eukaryota	Protein of unknown function DUF829, TMEM53	10.1	2420209	NA	tr	A0A438EUK3	KUNI00202276	Yes	NA	XP_019078326	Vitis	Vitales	Magnoliopsida	1	Extracted from UniProt	2	NA	orthodb-refseq-uniprot	NA
VSMuph2.0_chr09.g1434.1	Amino acid transporter, transmembrane domain	amino acid transporter AVT6E	102788at33090	96939	29760_0:002b64	99.6	494	2	0	1	494	1	494	2.1e-273	948.7	948.7	1	Vitis riparia	Vitaceae	Streptophyta	Eukaryota	Amino acid transporter, transmembrane domain	10.1	6509506	NA	ref	XP_034696746	KPRO00094658	Yes	NA	NA	Vitis	Vitales	Magnoliopsida	1	By running InterProScan	2	NA	orthodb-refseq-uniprot	NA
VSMuph2.0_chr06.g1268.1	Nodulin-like	Nodulin-like domain-containing protein	102793at33090	29760	29760_0:001bfb	85.7	532	30	7	1	487	1	531	8.4e-243	847	847	1	Vitis vinifera	Vitaceae	Streptophyta	Eukaryota	Nodulin-like	10.1	4477352	NA	tr	F6GUG4	KUNI00377504	Yes	NA	XP_002270636	Vitis	Vitales	Magnoliopsida	1	Extracted from UniProt	2	NA	orthodb-refseq-uniprot	NA
VSMuph2.0_chr13.g0228.1	Nodulin-like	protein NUCLEAR FUSION DEFECTIVE 4-like	102793at33090	96939	29760_0:0039b9	99.4	533	3	0	1	533	1	533	0	1058.1	1058.1	1	Vitis riparia	Vitaceae	Streptophyta	Eukaryota	Nodulin-like	10.1	6513241	NA	ref	XP_034704269	KPRO00283381	Yes	NA	NA	Vitis	Vitales	Magnoliopsida	1	By running InterProScan	2	NA	orthodb-refseq-uniprot	NA
VSMuph2.0_chr09.g3461.1	Toll/interleukin-1 receptor homology (TIR) domain	PREDICTED: uncharacterized protein LOC100245966	10280at33090	29760	29760_0:002c1d	99.5	1009	5	0	1	1009	3	1011	0	2004.9	2004.9	1	Vitis vinifera	Vitaceae	Streptophyta	Eukaryota	Toll/interleukin-1 receptor homology (TIR) domain	10.1	5299622	NA	ref	XP_010655205	KPRO00002027	Yes	NA	NA	Vitis	Vitales	Magnoliopsida	1	By running InterProScan	2	NA	orthodb-refseq-uniprot	NA
VSMuph2.0_chr06.g1062.1	Ammonium transporter	Ammonium transporter	102818at33090	29760	180498_0:000187	99.1	465	4	0	1	465	1	465	1.1e-273	949.5	949.5	1	Vitis vinifera	Vitaceae	Streptophyta	Eukaryota	Ammonium transporter	10.1	4477424	NA	tr	F6GUS3	KUNI00415091	Yes	NA	NA	Vitis	Vitales	Magnoliopsida	1	Extracted from UniProt	2	NA	orthodb-uniprot	NA
VSMuph2.0_chr05.g1384.1	Ammonium transporter	Ammonium transporter	102818at33090	29760	29760_0:001839	100	502	0	0	1	502	1	502	0	1025	1025	1	Vitis vinifera	Vitaceae	Streptophyta	Eukaryota	Ammonium transporter	10.1	4227572	NA	tr	A5B2L9	KUNI00211679	Yes	NA	NA	Vitis	Vitales	Magnoliopsida	1	Extracted from UniProt	2	NA	orthodb-refseq-uniprot	NA
VSMuph2.0_chr04.g2378.1	Ammonium transporter	Ammonium transporter	102818at33090	29760	35883_0:00381b	98.8	512	2	1	1	508	1	512	0	1030.4	1030.4	1	Vitis vinifera	Vitaceae	Streptophyta	Eukaryota	Ammonium transporter	10.1	4481484	NA	tr	F6HI11	KUNI03184903	Yes	NA	NA	Vitis	Vitales	Magnoliopsida	1	Extracted from UniProt	2	NA	orthodb-refseq-uniprot	NA
VSMuph2.0_chr07.g1263.i1	Alcohol dehydrogenase, N-terminal	S-(hydroxymethyl)glutathione dehydrogenase	102837at33090	29760	29760_0:00211b	98.9	379	3	1	1	379	1	378	5.6e-218	764.2	770	0.992468	Vitis vinifera	Vitaceae	Streptophyta	Eukaryota	Alcohol dehydrogenase, N-terminal	10.1	4229584	NA	tr	A5BL32	KUNI04293236	Yes	1.1.1.284	NA	Vitis	Vitales	Magnoliopsida	1	Extracted from UniProt	2	NA	orthodb-refseq-uniprot	NA
VSMuph2.0_chr16.g0034.1	Alcohol dehydrogenase, N-terminal	PREDICTED: alcohol dehydrogenase-like 6 isoform X1	102837at33090	29760	29760_0:004c07	98.2	386	0	1	1	379	1	386	8.6e-219	766.9	771.5	0.994038	Vitis vinifera	Vitaceae	Streptophyta	Eukaryota	Alcohol dehydrogenase, N-terminal	10.1	5590135	NA	ref	XP_019081630	KPRO01069175	Yes	NA	NA	Vitis	Vitales	Magnoliopsida	1	By running InterProScan	2	NA	orthodb-refseq-uniprot	NA
VSMuph2.0_chr17.g1114.1	Protein kinase domain	PREDICTED: mitogen-activated protein kinase kinase kinase 2-like	102847at33090	29760	29760_0:004faa	100	385	0	0	1	385	1	385	8.2e-225	786.9	786.9	1	Vitis vinifera	Vitaceae	Streptophyta	Eukaryota	Protein kinase domain	10.1	4998686	NA	ref	XP_002281578	KPRO00570127	Yes	NA	NA	Vitis	Vitales	Magnoliopsida	1	By running InterProScan	2	NA	orthodb-refseq-uniprot	NA
VSMuph2.0_chr09.g1112.1	Pectin lyase fold	PREDICTED: probable polygalacturonase At1g80170	1028572at2759	29760	29760_0:002b45	50.4	131	38	3	104	207	37	167	4.8e-22	112.5	112.5	1	Vitis vinifera	Vitaceae	Streptophyta	Eukaryota	Pectin lyase fold	10.1	5588184	NA	ref	XP_019077622	KPRO00824106	Yes	NA	NA	Vitis	Vitales	Magnoliopsida	1	By running InterProScan	2	NA	orthodb-refseq	NA
VSMuph2.0_chr13.g4499.1	Pectin lyase fold	PREDICTED: polygalacturonase QRT2-like isoform X1	1028572at2759	29760	29760_0:003bd0	55.7	194	55	6	16	202	71	240	3e-43	183.3	183.3	1	Vitis vinifera	Vitaceae	Streptophyta	Eukaryota	Pectin lyase fold	10.1	5589281	NA	ref	XP_019079762	KPRO01411364	Yes	NA	NA	Vitis	Vitales	Magnoliopsida	1	By running InterProScan	2	NA	orthodb-refseq	NA
VSMuph2.0_chr15.g2446.i1	Pentatricopeptide repeat	PREDICTED: pentatricopeptide repeat-containing protein At1g01970 isoform X1	102890at33090	29760	29760_0:004726	98.1	417	8	0	1	417	1	417	9.8e-232	810.1	812.4	0.997169	Vitis vinifera	Vitaceae	Streptophyta	Eukaryota	Pentatricopeptide repeat	10.1	4997757	NA	ref	XP_002273719	KPRO01197049	Yes	NA	NA	Vitis	Vitales	Magnoliopsida	1	By running InterProScan	2	NA	orthodb-refseq-uniprot	NA
VSMuph2.0_chr18.g1677.i1	Pentatricopeptide repeat	Protein nuclear fusion defective 5, mitochondrial	102890at33090	29760	29760_0:00569d	98.9	720	8	0	1	720	1	720	0	1412.9	1412.9	1	Vitis vinifera	Vitaceae	Streptophyta	Eukaryota	Pentatricopeptide repeat	10.1	2435755	NA	tr	A0A438K1R8	KUNI00478846	Yes	NA	NA	Vitis	Vitales	Magnoliopsida	1	Extracted from UniProt	2	NA	orthodb-refseq-uniprot	NA
VSMuph2.0_chr02.g0087.1	F-box domain	F-box domain-containing protein	102892at33090	29760	29760_0:0006c2	99.5	406	2	0	1	406	1	406	1.7e-241	842.4	842.4	1	Vitis vinifera	Vitaceae	Streptophyta	Eukaryota	F-box domain	10.1	4412480	NA	tr	D7TVA2	KUNI00185639	Yes	NA	XP_019071952	Vitis	Vitales	Magnoliopsida	1	Extracted from UniProt	2	NA	orthodb-refseq-uniprot	NA
VSMuph2.0_chr15.g2910.1	F-box domain	F-box/kelch-repeat protein	102892at33090	29760	29760_0:0047bf	100	312	0	0	1	312	97	408	3.3e-186	658.7	658.7	1	Vitis vinifera	Vitaceae	Streptophyta	Eukaryota	F-box domain	10.1	2434222	NA	tr	A0A438JMB3	KUNI00013456	Yes	NA	XP_010661862	Vitis	Vitales	Magnoliopsida	1	Extracted from UniProt	2	NA	orthodb-refseq-uniprot	NA
VSMuph2.0_chr13.g3711.1	C2 domain	probable ADP-ribosylation factor GTPase-activating protein AGD11 isoform X1	102902at33090	96939	29760_0:003e22	99.2	396	3	0	59	454	1	396	7.1e-228	797.3	797.3	1	Vitis riparia	Vitaceae	Streptophyta	Eukaryota	C2 domain	10.1	6513330	NA	ref	XP_034704471	KPRO00049786	Yes	NA	NA	Vitis	Vitales	Magnoliopsida	1	By running InterProScan	2	NA	orthodb-refseq-uniprot	NA
VSMuph2.0_chr13.g3733.i1	C2 domain	probable ADP-ribosylation factor GTPase-activating protein AGD11 isoform X1	102902at33090	96939	29760_0:003e22	99.2	396	3	0	1	396	1	396	6.2e-228	797.3	797.3	1	Vitis riparia	Vitaceae	Streptophyta	Eukaryota	C2 domain	10.1	6513330	NA	ref	XP_034704471	KPRO00049786	Yes	NA	NA	Vitis	Vitales	Magnoliopsida	1	By running InterProScan	2	NA	orthodb-refseq-uniprot	NA
VSMuph2.0_chr13.g3754.i1	C2 domain	probable ADP-ribosylation factor GTPase-activating protein AGD11 isoform X1	102902at33090	96939	29760_0:003e22	99.2	396	3	0	1	396	1	396	6.2e-228	797.3	797.3	1	Vitis riparia	Vitaceae	Streptophyta	Eukaryota	C2 domain	10.1	6513330	NA	ref	XP_034704471	KPRO00049786	Yes	NA	NA	Vitis	Vitales	Magnoliopsida	1	By running InterProScan	2	NA	orthodb-refseq-uniprot	NA
VSMuph2.0_chr03.g0265.1	Senescence/spartin-associated	Senescence domain-containing protein	102945at33090	29760	29760_0:000d58	98.7	450	6	0	1	450	1	450	7.3e-249	867.1	867.1	1	Vitis vinifera	Vitaceae	Streptophyta	Eukaryota	Senescence/spartin-associated	10.1	4484542	NA	tr	F6I108	KUNI00762197	Yes	NA	XP_002278045	Vitis	Vitales	Magnoliopsida	1	Extracted from UniProt	2	NA	orthodb-refseq-uniprot	NA
VSMuph2.0_chr04.g3409.1	Senescence/spartin-associated	Protein early-responsive to dehydration 7, chloroplastic	102945at33090	29760	29760_0:000e73	99.8	437	1	0	1	437	1	437	2.5e-246	858.6	858.6	1	Vitis vinifera	Vitaceae	Streptophyta	Eukaryota	Senescence/spartin-associated	10.1	2420288	NA	tr	A0A438EV94	KUNI00095056	Yes	NA	NA	Vitis	Vitales	Magnoliopsida	1	Extracted from UniProt	2	NA	orthodb-refseq-uniprot	NA
VSMuph2.0_chr11.g0412.1	Senescence/spartin-associated	Senescence/dehydration-associated protein, chloroplastic	102945at33090	29760	29760_0:003403	99.2	379	3	0	1	379	1	379	3e-211	741.9	741.9	1	Vitis vinifera	Vitaceae	Streptophyta	Eukaryota	Senescence/spartin-associated	10.1	2416285	NA	tr	A0A438DSA9	KUNI00245049	Yes	NA	XP_002280434	Vitis	Vitales	Magnoliopsida	1	Extracted from UniProt	2	NA	orthodb-refseq-uniprot	NA
VSMuph2.0_chr05.g0912.1	Zinc finger, RING-type	Uncharacterized protein	10294at33090	29760	29760_0:001482	97.6	1249	5	2	1	1224	1	1249	0	2449.9	2464.1	0.994237	Vitis vinifera	Vitaceae	Streptophyta	Eukaryota	Zinc finger, RING-type	10.1	4225168	NA	tr	A5AF76	KUNI04069069	Yes	NA	NA	Vitis	Vitales	Magnoliopsida	1	Extracted from UniProt	2	NA	orthodb-refseq-uniprot	NA
VSMuph2.0_chr06.g2696.i1	Zinc finger, RING-type	Uncharacterized protein	10294at33090	29760	29760_0:001d4a	99.5	1057	4	1	1	1057	1	1056	0	2100.1	2112.8	0.993989	Vitis vinifera	Vitaceae	Streptophyta	Eukaryota	Zinc finger, RING-type	10.1	4477669	NA	tr	F6GW58	KUNI01374562	Yes	NA	XP_010651735	Vitis	Vitales	Magnoliopsida	1	Extracted from UniProt	2	NA	orthodb-refseq-uniprot	NA
VSMuph2.0_chr08.g1679.1	GDP-fucose protein O-fucosyltransferase	O-fucosyltransferase family protein	102955at33090	29760	29760_0:002305	99.5	398	2	0	1	398	1	398	1.1e-229	803.1	803.1	1	Vitis vinifera	Vitaceae	Streptophyta	Eukaryota	GDP-fucose protein O-fucosyltransferase	10.1	4412148	NA	tr	D7TQR3	KUNI00522517	Yes	NA	XP_002282555	Vitis	Vitales	Magnoliopsida	1	Extracted from UniProt	2	NA	orthodb-refseq-uniprot	NA
VSMuph2.0_chr11.g0442.i1	Ninja family	TDBD domain-containing protein	102960at33090	29760	29760_0:003330	99.2	510	4	0	1	510	1	510	0	1037.3	1037.3	1	Vitis vinifera	Vitaceae	Streptophyta	Eukaryota	Ninja family	10.1	4481284	NA	tr	F6HH03	KUNI00422660	Yes	NA	XP_002283979	Vitis	Vitales	Magnoliopsida	1	Extracted from UniProt	2	NA	orthodb-refseq-uniprot	NA
VSMuph2.0_chr07.g0414.1	Cation efflux protein	ZT_dimer domain-containing protein	102967at33090	29760	29760_0:001d82	100	558	0	0	1	558	1	558	0	1121.7	1121.7	1	Vitis vinifera	Vitaceae	Streptophyta	Eukaryota	Cation efflux protein	10.1	4482700	NA	tr	F6HQ01	KUNI00710323	Yes	NA	XP_002269478	Vitis	Vitales	Magnoliopsida	1	Extracted from UniProt	2	NA	orthodb-refseq-uniprot	NA
VSMuph2.0_chr18.g0112.i1	Mlo-related protein	PREDICTED: MLO protein homolog 1	102983at33090	29760	29760_0:005163	97.1	558	13	1	1	555	1	558	0	1088.9	1097.8	0.991893	Vitis vinifera	Vitaceae	Streptophyta	Eukaryota	Mlo-related protein	10.1	4997666	NA	ref	XP_002273002	KPRO01518758	Yes	NA	NA	Vitis	Vitales	Magnoliopsida	1	By running InterProScan	2	NA	orthodb-refseq-uniprot	NA
VSMuph2.0_chr01.g0947.i1	Microtubule-associated protein, MAP65/Ase1/PRC1	65-kDa microtubule-associated protein 6-like isoform X1	102988at33090	96939	29760_0:0001d2	99.3	599	4	0	1	599	1	599	0	1164.1	1164.1	1	Vitis riparia	Vitaceae	Streptophyta	Eukaryota	Microtubule-associated protein, MAP65/Ase1/PRC1	10.1	6503958	NA	ref	XP_034685564	KPRO00061792	Yes	NA	NA	Vitis	Vitales	Magnoliopsida	1	By running InterProScan	2	NA	orthodb-refseq-uniprot	NA
VSMuph2.0_chr01.g0948.i1	Microtubule-associated protein, MAP65/Ase1/PRC1	65-kDa microtubule-associated protein 6-like isoform X1	102988at33090	96939	29760_0:0001d2	99.3	560	4	0	1	560	40	599	0	1087.8	1087.8	1	Vitis riparia	Vitaceae	Streptophyta	Eukaryota	Microtubule-associated protein, MAP65/Ase1/PRC1	10.1	6503958	NA	ref	XP_034685564	KPRO00061792	Yes	NA	NA	Vitis	Vitales	Magnoliopsida	1	By running InterProScan	2	NA	orthodb-refseq-uniprot	NA
VSMuph2.0_chr06.g2810.1	S-adenosyl-L-methionine-dependent methyltransferase	Uncharacterized protein	103075at33090	29760	29760_0:00192d	99.7	399	1	0	1	399	1	399	2.5e-237	828.6	828.6	1	Vitis vinifera	Vitaceae	Streptophyta	Eukaryota	S-adenosyl-L-methionine-dependent methyltransferase	10.1	4481372	NA	tr	F6HHH0	KUNI00526399	Yes	NA	XP_002274661	Vitis	Vitales	Magnoliopsida	1	Extracted from UniProt	2	NA	orthodb-refseq-uniprot	NA
VSMuph2.0_chr04.g3382.1	Ferredoxin--NADP reductase	Ferredoxin--NADP reductase, chloroplastic	103079at33090	29760	29760_0:000f78	99.7	362	1	0	1	362	1	362	1.6e-206	726.1	726.1	1	Vitis vinifera	Vitaceae	Streptophyta	Eukaryota	Ferredoxin--NADP reductase	10.1	4229025	NA	tr	A5BG49	KUNI00162382	Yes	1.18.1.2	NA	Vitis	Vitales	Magnoliopsida	1	Extracted from UniProt	2	NA	orthodb-refseq-uniprot	NA
VSMuph2.0_chr10.g1976.1	Ferredoxin--NADP reductase	Ferredoxin--NADP reductase, chloroplastic	103079at33090	29760	29760_0:002d7e	99.2	370	3	0	20	389	8	377	7.5e-218	763.8	763.8	1	Vitis vinifera	Vitaceae	Streptophyta	Eukaryota	Ferredoxin--NADP reductase	10.1	4411711	NA	tr	D7TKJ3	KUNI00302875	Yes	1.18.1.2	XP_002263658	Vitis	Vitales	Magnoliopsida	1	Extracted from UniProt	2	NA	orthodb-refseq-uniprot	NA
VSMuph2.0_chr18.g1930.1	Ferredoxin--NADP reductase	ferredoxin--NADP reductase, leaf-type isozyme, chloroplastic-like	103079at33090	96939	29760_0:0052f2	99.4	363	2	0	1	363	1	363	9.1e-210	736.9	736.9	1	Vitis riparia	Vitaceae	Streptophyta	Eukaryota	Ferredoxin--NADP reductase	10.1	6499307	NA	ref	XP_034675942	KPRO00070780	Yes	NA	NA	Vitis	Vitales	Magnoliopsida	1	By running InterProScan	2	NA	orthodb-refseq-uniprot	NA
VSMuph2.0_chr01.g0348.1	uncharacterized protein LOC101498006	Uncharacterized protein	103082at33090	29760	29760_0:000158	100	382	0	0	1	382	1	382	3.8e-222	778.1	778.1	1	Vitis vinifera	Vitaceae	Streptophyta	Eukaryota	uncharacterized protein LOC101498006	10.1	4480909	NA	tr	F6HF35	KUNI00352399	Yes	NA	XP_010648309	Vitis	Vitales	Magnoliopsida	1	Extracted from UniProt	2	NA	orthodb-refseq-uniprot	NA
VSMuph2.0_chr12.g1394.i1	Zinc finger, PHD-type	HTH myb-type domain-containing protein	103087at33090	29760	29760_0:00378b	99.3	451	3	0	1	451	116	566	6.1e-264	917.1	917.1	1	Vitis vinifera	Vitaceae	Streptophyta	Eukaryota	Zinc finger, PHD-type	10.1	4411122	MYB_related	tr	D7TDB7	KUNI03751902	Yes	NA	NA	Vitis	Vitales	Magnoliopsida	1	Extracted from UniProt	2	MYB_related family protein	orthodb-refseq-uniprot	NA
VSMuph2.0_chr19.g0546.i1	Inositol monophosphatase-like	PAP-specific phosphatase HAL2-like	103089at33090	96939	29760_0:005ac0	100	390	0	0	1	390	1	390	3.4e-226	791.6	791.6	1	Vitis riparia	Vitaceae	Streptophyta	Eukaryota	Inositol monophosphatase-like	10.1	6500296	NA	ref	XP_034677913	KPRO00004662	Yes	NA	NA	Vitis	Vitales	Magnoliopsida	1	By running InterProScan	2	NA	orthodb-refseq-uniprot	NA
VSMuph2.0_chr10.g0804.1	Inositol monophosphatase-like	PAP-specific phosphatase HAL2-like	103089at33090	96939	29760_0:005c8a	99.1	426	4	0	1	426	1	426	2.1e-246	859	859	1	Vitis riparia	Vitaceae	Streptophyta	Eukaryota	Inositol monophosphatase-like	10.1	6510619	NA	ref	XP_034698909	KPRO00192049	Yes	NA	NA	Vitis	Vitales	Magnoliopsida	1	By running InterProScan	2	NA	orthodb-refseq-uniprot	NA
VSMuph2.0_chr03.g1085.1	NAD(P)-binding domain superfamily	Uncharacterized protein	103091at33090	29760	29760_0:000c75	99.7	389	1	0	83	471	1	389	2.3e-237	828.9	828.9	1	Vitis vinifera	Vitaceae	Streptophyta	Eukaryota	NAD(P)-binding domain superfamily	10.1	4479445	NA	tr	F6H675	KUNI00657828	Yes	NA	XP_002272271	Vitis	Vitales	Magnoliopsida	1	Extracted from UniProt	2	NA	orthodb-refseq-uniprot	NA
VSMuph2.0_chr06.g1070.1	NAD(P)-binding domain superfamily	PREDICTED: 3-oxo-Delta(4,5)-steroid 5-beta-reductase	103091at33090	29760	29760_0:001aa0	97.6	374	9	0	1	374	1	374	6.7e-216	757.3	764.6	0.990453	Vitis vinifera	Vitaceae	Streptophyta	Eukaryota	NAD(P)-binding domain superfamily	10.1	4998249	NA	ref	XP_002277965	KPRO00229127	Yes	NA	NA	Vitis	Vitales	Magnoliopsida	1	By running InterProScan	2	NA	orthodb-refseq-uniprot	NA
VSMuph2.0_chr18.g1218.1	NAD(P)-binding domain superfamily	Progesterone 5-beta-reductase	103091at33090	29760	29760_0:00540b	99	390	4	0	1	390	1	390	2.7e-236	825.1	825.1	1	Vitis vinifera	Vitaceae	Streptophyta	Eukaryota	NAD(P)-binding domain superfamily	10.1	524988	NA	tr	A0A0M4C590	KUNI00411139	Yes	1.3.99.6	NA	Vitis	Vitales	Magnoliopsida	1	Extracted from UniProt	2	NA	orthodb-refseq-uniprot	NA
VSMuph2.0_chr04.g3228.i1	Cysteine peptidase, cysteine active site	Uncharacterized protein	103094at33090	29760	29760_0:00126a	99.7	367	1	0	1	367	1	367	2.5e-215	755.4	755.4	1	Vitis vinifera	Vitaceae	Streptophyta	Eukaryota	Cysteine peptidase, cysteine active site	10.1	4409133	NA	tr	D7SP77	KUNI00659159	Yes	NA	XP_002275759	Vitis	Vitales	Magnoliopsida	1	Extracted from UniProt	2	NA	orthodb-refseq-uniprot	NA
VSMuph2.0_chr13.g1052.i1	Cysteine peptidase, cysteine active site	Uncharacterized protein	103094at33090	29760	29760_0:003c3c	98.6	282	3	1	1	281	1	282	3e-160	572	572	1	Vitis vinifera	Vitaceae	Streptophyta	Eukaryota	Cysteine peptidase, cysteine active site	10.1	4482405	NA	tr	F6HNB8	KUNI00408023	Yes	NA	XP_002266821	Vitis	Vitales	Magnoliopsida	1	Extracted from UniProt	2	NA	orthodb-refseq-uniprot	NA
VSMuph2.0_chr18.g1794.1	Cysteine peptidase, cysteine active site	Cysteine protease RD19A	103094at33090	29760	29760_0:0054fd	98.4	368	6	0	1	368	1	368	2.4e-213	748.8	753.1	0.99429	Vitis vinifera	Vitaceae	Streptophyta	Eukaryota	Cysteine peptidase, cysteine active site	10.1	2419848	NA	tr	A0A438ERJ0	KUNI02982685	Yes	NA	NA	Vitis	Vitales	Magnoliopsida	1	Extracted from UniProt	2	NA	orthodb-refseq-uniprot	NA
VSMuph2.0_chr18.g1795.1	Cysteine peptidase, cysteine active site	Cysteine protease RD19A	103094at33090	29760	29760_0:005509	100	493	0	0	1	493	1	493	5.1e-296	1023.8	1023.8	1	Vitis vinifera	Vitaceae	Streptophyta	Eukaryota	Cysteine peptidase, cysteine active site	10.1	2435711	NA	tr	A0A438K1F7	KUNI02899492	Yes	NA	NA	Vitis	Vitales	Magnoliopsida	1	Extracted from UniProt	2	NA	orthodb-refseq-uniprot	NA
VSMuph2.0_chr18.g1793.1	Cysteine peptidase, cysteine active site	Uncharacterized protein	103094at33090	29760	29760_0:005579	100	365	0	0	1	365	1	365	1.5e-215	756.1	756.1	1	Vitis vinifera	Vitaceae	Streptophyta	Eukaryota	Cysteine peptidase, cysteine active site	10.1	4444289	NA	tr	E0CPG7	KUNI00933943	Yes	NA	XP_002280808	Vitis	Vitales	Magnoliopsida	1	Extracted from UniProt	2	NA	orthodb-refseq-uniprot	NA
VSMuph2.0_chr03.g0023.1	Cysteine peptidase, cysteine active site	cysteine protease RD19A	103094at33090	96939	29760_0:000b80	99.7	380	1	0	1	380	1	380	6.8e-224	783.9	783.9	1	Vitis riparia	Vitaceae	Streptophyta	Eukaryota	Cysteine peptidase, cysteine active site	10.1	6501897	NA	ref	XP_034681523	KPRO01307647	Yes	NA	NA	Vitis	Vitales	Magnoliopsida	1	By running InterProScan	2	NA	orthodb-refseq-uniprot	NA
VSMuph2.0_chr12.g0849.1	F-box domain	Uncharacterized protein	103136at33090	29760	29760_0:0036b1	99.8	423	1	0	1	423	63	485	4.7e-250	870.9	872.8	0.997823	Vitis vinifera	Vitaceae	Streptophyta	Eukaryota	F-box domain	10.1	4231617	NA	tr	A5C5X1	KUNI01269893	Yes	NA	NA	Vitis	Vitales	Magnoliopsida	1	Extracted from UniProt	2	NA	orthodb-refseq-uniprot	NA
VSMuph2.0_chr14.g4368.1	F-box domain	PREDICTED: F-box/kelch-repeat protein At3g06240-like	103136at33090	29760	29760_0:004331	100	212	0	0	107	318	1	212	5.9e-120	438.3	438.3	1	Vitis vinifera	Vitaceae	Streptophyta	Eukaryota	F-box domain	10.1	5589468	NA	ref	XP_019080296	KPRO01570242	Yes	NA	NA	Vitis	Vitales	Magnoliopsida	1	By running InterProScan	2	NA	orthodb-refseq	NA
VSMuph2.0_chr15.g2498.1	Phospholipid/glycerol acyltransferase	Lysophospholipid acyltransferase LPEAT2	103153at33090	29760	29760_0:004659	98.2	388	7	0	87	474	225	612	3.7e-219	768.5	772.3	0.99508	Vitis vinifera	Vitaceae	Streptophyta	Eukaryota	Phospholipid/glycerol acyltransferase	10.1	2431710	NA	tr	A0A438IWV6	KUNI03332046	Yes	NA	NA	Vitis	Vitales	Magnoliopsida	1	Extracted from UniProt	2	NA	orthodb-refseq-uniprot	NA
VSMuph2.0_chr18.g1604.1	Phospholipid/glycerol acyltransferase	PlsC domain-containing protein	103153at33090	29760	3983_0:00673a	99	501	5	0	1	501	1	501	3.2e-290	1004.6	1004.6	1	Vitis vinifera	Vitaceae	Streptophyta	Eukaryota	Phospholipid/glycerol acyltransferase	10.1	4478580	NA	tr	F6H1G5	KUNI04706504	Yes	NA	NA	Vitis	Vitales	Magnoliopsida	1	Extracted from UniProt	2	NA	orthodb-refseq-uniprot	NA
VSMuph2.0_chr02.g2872.i1	Pentatricopeptide repeat	Uncharacterized protein	103190at33090	29760	29760_0:000813	97.8	464	10	0	1	464	1	464	3.7e-264	917.9	917.9	1	Vitis vinifera	Vitaceae	Streptophyta	Eukaryota	Pentatricopeptide repeat	10.1	4411304	NA	tr	D7TFD5	KUNI00549421	Yes	NA	XP_002269803	Vitis	Vitales	Magnoliopsida	1	Extracted from UniProt	2	NA	orthodb-refseq-uniprot	NA
VSMuph2.0_chr14.g2780.1	Pentatricopeptide repeat	pentatricopeptide repeat-containing protein At1g77360, mitochondrial-like	103190at33090	96939	29760_0:003fe7	90.9	497	35	3	1	489	1	495	4.4e-261	908.3	908.3	1	Vitis riparia	Vitaceae	Streptophyta	Eukaryota	Pentatricopeptide repeat	10.1	6501133	NA	ref	XP_034679710	KPRO00017389	Yes	NA	NA	Vitis	Vitales	Magnoliopsida	1	By running InterProScan	2	NA	orthodb-refseq-uniprot	NA
VSMuph2.0_chr15.g2698.1	CRIB domain	PREDICTED: rho GTPase-activating protein 5 isoform X2	103193at33090	29760	29760_0:0046b2	99.8	462	1	0	1	462	1	462	6.1e-268	930.6	930.6	1	Vitis vinifera	Vitaceae	Streptophyta	Eukaryota	CRIB domain	10.1	5016202	NA	ref	XP_003633913	KPRO00161867	Yes	NA	NA	Vitis	Vitales	Magnoliopsida	1	By running InterProScan	2	NA	orthodb-refseq-uniprot	NA
VSMuph2.0_chr04.g0204.1	Putative PDZ domain-containing protein	Uncharacterized protein	103194at33090	29760	29760_0:00118a	95.4	390	3	1	1	375	7	396	1.5e-207	729.6	729.6	1	Vitis vinifera	Vitaceae	Streptophyta	Eukaryota	Putative PDZ domain-containing protein	10.1	2436430	NA	tr	A0A438K7U2	KUNI00664208	Yes	NA	NA	Vitis	Vitales	Magnoliopsida	1	Extracted from UniProt	2	NA	orthodb-refseq-uniprot	NA
VSMuph2.0_chr06.g0273.i1	Putative PDZ domain-containing protein	Uncharacterized protein	103194at33090	29760	29760_0:001cf9	99.6	475	2	0	1	475	1	475	3e-269	934.9	934.9	1	Vitis vinifera	Vitaceae	Streptophyta	Eukaryota	Putative PDZ domain-containing protein	10.1	2427982	NA	tr	A0A438HLP4	KUNI00312092	Yes	NA	NA	Vitis	Vitales	Magnoliopsida	1	Extracted from UniProt	2	NA	orthodb-refseq-uniprot	NA
VSMuph2.0_chr06.g1378.i1	Zinc finger, RING-type	RING-type domain-containing protein	103225at33090	29760	29760_0:001bc2	99.3	447	3	0	1	447	1	447	3e-255	888.3	890.6	0.997417	Vitis vinifera	Vitaceae	Streptophyta	Eukaryota	Zinc finger, RING-type	10.1	4477290	NA	tr	F6GU70	KUNI00768677	Yes	NA	XP_002275951	Vitis	Vitales	Magnoliopsida	1	Extracted from UniProt	2	NA	orthodb-refseq-uniprot	NA
VSMuph2.0_chr08.g0089.1	Zinc finger, RING-type	RING finger and transmembrane domain-containing protein 2	103225at33090	96939	29760_0:002601	98.9	462	5	0	1	462	1	462	6.9e-263	913.7	913.7	1	Vitis riparia	Vitaceae	Streptophyta	Eukaryota	Zinc finger, RING-type	10.1	6507816	NA	ref	XP_034693306	KPRO00091348	Yes	NA	NA	Vitis	Vitales	Magnoliopsida	1	By running InterProScan	2	NA	orthodb-refseq-uniprot	NA
VSMuph2.0_chr17.g0144.1	RecQ-mediated genome instability protein 1	RecQ-mediated genome instability protein 1	103267at33090	29760	29760_0:004cd4	97	337	9	1	1	337	3	338	5.3e-183	647.9	647.9	1	Vitis vinifera	Vitaceae	Streptophyta	Eukaryota	RecQ-mediated genome instability protein 1	10.1	4408472	NA	tr	D7SH22	KUNI01624422	Yes	NA	XP_002280344	Vitis	Vitales	Magnoliopsida	1	Extracted from UniProt	2	NA	orthodb-refseq-uniprot	NA
VSMuph2.0_chr10.g3406.1	FAD synthetase	FAD synthase	103282at33090	29760	29760_0:002e87	99.6	255	1	0	1	255	1	255	1.3e-141	510	510	1	Vitis vinifera	Vitaceae	Streptophyta	Eukaryota	FAD synthetase	10.1	4483701	NA	tr	F6HW20	KUNI01370553	Yes	2.7.7.2	XP_002273393	Vitis	Vitales	Magnoliopsida	1	Extracted from UniProt	2	NA	orthodb-refseq-uniprot	NA
VSMuph2.0_chr06.g1363.1	26S Proteasome regulatory subunit 6B	26S proteasome regulatory subunit 6B-like	103302at33090	29760	29760_0:00193a	100	418	0	0	1	418	1	418	8.6e-236	823.5	823.5	1	Vitis vinifera	Vitaceae	Streptophyta	Eukaryota	26S Proteasome regulatory subunit 6B	10.1	2421787	NA	tr	A0A438F8W7	KUNI00395167	Yes	NA	NA	Vitis	Vitales	Magnoliopsida	1	Extracted from UniProt	2	NA	orthodb-refseq-uniprot	NA
VSMuph2.0_chr18.g0007.i1	Protein of unknown function DUF677	UPF0496 protein	103311at33090	29760	29760_0:005655	99.7	377	0	1	1	376	1	377	8.8e-216	756.9	760.8	0.994874	Vitis vinifera	Vitaceae	Streptophyta	Eukaryota	Protein of unknown function DUF677	10.1	2436053	NA	tr	A0A438K452	KUNI02012394	Yes	NA	XP_010664051	Vitis	Vitales	Magnoliopsida	1	Extracted from UniProt	2	NA	orthodb-refseq-uniprot	NA
VSMuph2.0_chr17.g0237.1	WD40 repeat	PREDICTED: protein ROOT INITIATION DEFECTIVE 3 isoform X2	103341at33090	29760	29760_0:004cf5	99.6	476	1	1	1	476	6	480	4.9e-272	944.1	944.1	1	Vitis vinifera	Vitaceae	Streptophyta	Eukaryota	WD40 repeat	10.1	5301923	NA	ref	XP_010663731	KPRO00233364	Yes	NA	NA	Vitis	Vitales	Magnoliopsida	1	By running InterProScan	2	NA	orthodb-refseq-uniprot	NA
VSMuph2.0_chr19.g0048.1	WD40 repeat	WD_REPEATS_REGION domain-containing protein	103341at33090	29760	29760_0:0059ba	99.7	351	1	0	326	676	25	375	9.7e-197	694.5	694.5	1	Vitis vinifera	Vitaceae	Streptophyta	Eukaryota	WD40 repeat	10.1	4444506	NA	tr	E0CS13	KUNI00548932	Yes	NA	XP_019072999	Vitis	Vitales	Magnoliopsida	1	Extracted from UniProt	2	NA	orthodb-refseq-uniprot	NA
VSMuph2.0_chr18.g1331.1	WD40 repeat	protein ROOT INITIATION DEFECTIVE 3	103341at33090	96939	29760_0:0051f5	99.8	448	1	0	1	448	1	448	1.8e-260	905.6	905.6	1	Vitis riparia	Vitaceae	Streptophyta	Eukaryota	WD40 repeat	10.1	6500117	NA	ref	XP_034677517	KPRO00096709	Yes	NA	NA	Vitis	Vitales	Magnoliopsida	1	By running InterProScan	2	NA	orthodb-refseq-uniprot	NA
VSMuph2.0_chr12.g0806.i1	Winged helix-like DNA-binding domain superfamily	Uncharacterized protein	103345at33090	29760	29760_0:0035d5	100	329	0	0	1	329	47	375	1.3e-191	676.4	676.4	1	Vitis vinifera	Vitaceae	Streptophyta	Eukaryota	Winged helix-like DNA-binding domain superfamily	10.1	4224953	NA	tr	A5AD94	KUNI00941177	Yes	NA	NA	Vitis	Vitales	Magnoliopsida	1	Extracted from UniProt	2	NA	orthodb-refseq-uniprot	NA
VSMuph2.0_3558.1.g0011.1	Winged helix-like DNA-binding domain superfamily	Uncharacterized protein	103345at33090	29760	29760_0:003811	99.4	360	1	1	1	360	1	359	2.9e-208	731.9	731.9	1	Vitis vinifera	Vitaceae	Streptophyta	Eukaryota	Winged helix-like DNA-binding domain superfamily	10.1	4479333	NA	tr	F6H5H9	KUNI01479562	Yes	NA	XP_002278316	Vitis	Vitales	Magnoliopsida	1	Extracted from UniProt	2	NA	orthodb-refseq-uniprot	NA
VSMuph2.0_chr12.g0801.1	Winged helix-like DNA-binding domain superfamily	xanthohumol 4-O-methyltransferase-like	103345at33090	96939	29760_0:00364b	99.2	367	3	0	1	367	1	367	2e-212	745.7	745.7	1	Vitis riparia	Vitaceae	Streptophyta	Eukaryota	Winged helix-like DNA-binding domain superfamily	10.1	6511872	NA	ref	XP_034701304	KPRO00006119	Yes	NA	NA	Vitis	Vitales	Magnoliopsida	1	By running InterProScan	2	NA	orthodb-refseq-uniprot	NA
VSMuph2.0_chr12.g0352.1	Winged helix-like DNA-binding domain superfamily	trans-resveratrol di-O-methyltransferase-like	103345at33090	96939	29760_0:003811	99.7	359	1	0	1	359	1	359	2.4e-210	738.8	738.8	1	Vitis riparia	Vitaceae	Streptophyta	Eukaryota	Winged helix-like DNA-binding domain superfamily	10.1	6511826	NA	ref	XP_034701223	KPRO00317054	Yes	NA	NA	Vitis	Vitales	Magnoliopsida	1	By running InterProScan	2	NA	orthodb-refseq-uniprot	NA
VSMuph2.0_chr01.g0941.1	Oxoglutarate/iron-dependent dioxygenase	Procollagen-proline 3-dioxygenase	103382at33090	29760	29760_0:000473	97	401	12	0	6	406	1	401	3.1e-230	805.1	805.1	1	Vitis vinifera	Vitaceae	Streptophyta	Eukaryota	Oxoglutarate/iron-dependent dioxygenase	10.1	4480961	NA	tr	F6HFA8	KUNI04655250	Yes	1.14.11.7	NA	Vitis	Vitales	Magnoliopsida	1	Extracted from UniProt	2	NA	orthodb-refseq-uniprot	NA
VSMuph2.0_chr02.g0357.1	NAC domain	NAC domain-containing protein 14	103428at33090	29760	29760_0:0007f5	99.2	631	3	1	1	629	141	771	0	1280.4	1280.4	1	Vitis vinifera	Vitaceae	Streptophyta	Eukaryota	NAC domain	10.1	2433860	NA	tr	A0A438JJH0	KUNI02457777	Yes	NA	NA	Vitis	Vitales	Magnoliopsida	1	Extracted from UniProt	2	NA	orthodb-refseq-uniprot	NA
VSMuph2.0_chr18.g5638.1	Cytidine and deoxycytidylate deaminase domain	CMP/dCMP-type deaminase domain-containing protein	103480at33090	29760	29760_0:00532e	98.7	381	5	0	2	382	1	381	2.6e-221	775.4	782.7	0.990673	Vitis vinifera	Vitaceae	Streptophyta	Eukaryota	Cytidine and deoxycytidylate deaminase domain	10.1	4477637	NA	tr	F6GVY6	KUNI03290105	Yes	NA	NA	Vitis	Vitales	Magnoliopsida	1	Extracted from UniProt	2	NA	orthodb-refseq-uniprot	NA
VSMuph2.0_chr05.g3254.i1	Protein kinase domain	PTI1-like tyrosine-protein kinase 3	103520at33090	29760	29760_0:0015d1	100	362	0	0	1	362	38	399	1.6e-206	726.1	726.1	1	Vitis vinifera	Vitaceae	Streptophyta	Eukaryota	Protein kinase domain	10.1	2422560	NA	tr	A0A438FIV9	KUNI03843663	Yes	NA	NA	Vitis	Vitales	Magnoliopsida	1	Extracted from UniProt	2	NA	orthodb-refseq-uniprot	NA
VSMuph2.0_chr06.g1043.1	Glycosyltransferase	Glycosyltransferase	103619at33090	29760	29760_0:00187d	99	509	5	0	1	509	29	537	0	1025.4	1025.4	1	Vitis vinifera	Vitaceae	Streptophyta	Eukaryota	Glycosyltransferase	10.1	4477430	NA	tr	F6GUT0	KUNI04602258	Yes	2.4.1.-	NA	Vitis	Vitales	Magnoliopsida	1	Extracted from UniProt	2	NA	orthodb-refseq-uniprot	NA
VSMuph2.0_chr06.g1044.1	Glycosyltransferase	PREDICTED: UDP-glycosyltransferase 71K1-like	103619at33090	29760	29760_0:0018a2	98.3	469	8	0	1	469	1	469	5.2e-266	924.1	929.9	0.993763	Vitis vinifera	Vitaceae	Streptophyta	Eukaryota	Glycosyltransferase	10.1	5587368	NA	ref	XP_019075930	KPRO00182798	Yes	NA	NA	Vitis	Vitales	Magnoliopsida	1	By running InterProScan	2	NA	orthodb-refseq-uniprot	NA
VSMuph2.0_chr06.g1049.1	Glycosyltransferase	Glycosyltransferase	103619at33090	29760	29760_0:001c71	97.4	469	12	0	1	469	1	469	2.1e-264	919.1	927.9	0.990516	Vitis vinifera	Vitaceae	Streptophyta	Eukaryota	Glycosyltransferase	10.1	2421892	NA	tr	A0A438F9T8	KUNI03708881	Yes	2.4.1.-	NA	Vitis	Vitales	Magnoliopsida	1	Extracted from UniProt	2	NA	orthodb-refseq-uniprot	NA
VSMuph2.0_chr06.g1045.1	Glycosyltransferase	UDP-glycosyltransferase 71K1-like	103619at33090	96939	29760_0:001b6a	99	478	5	0	1	478	15	492	3.7e-275	954.5	954.5	1	Vitis riparia	Vitaceae	Streptophyta	Eukaryota	Glycosyltransferase	10.1	6504891	NA	ref	XP_034687518	KPRO01112253	Yes	NA	NA	Vitis	Vitales	Magnoliopsida	1	By running InterProScan	2	NA	orthodb-refseq-uniprot	NA
VSMuph2.0_chr04.g1056.i1	Xylanase inhibitor, C-terminal	Peptidase A1 domain-containing protein	103628at33090	29760	29760_0:000dd2	99	481	5	0	1	481	1	481	2.6e-276	958.4	958.4	1	Vitis vinifera	Vitaceae	Streptophyta	Eukaryota	Xylanase inhibitor, C-terminal	10.1	4478991	NA	tr	F6H3K6	KUNI00419619	Yes	NA	XP_002285593	Vitis	Vitales	Magnoliopsida	1	Extracted from UniProt	2	NA	orthodb-refseq-uniprot	NA
VSMuph2.0_chr04.g1050.i1	Xylanase inhibitor, C-terminal	Aspartyl protease family protein	103628at33090	29760	29760_0:000e67	100	492	0	0	1	492	1	492	1.1e-285	989.6	989.6	1	Vitis vinifera	Vitaceae	Streptophyta	Eukaryota	Xylanase inhibitor, C-terminal	10.1	2437149	NA	tr	A0A438KEB5	KUNI02491433	Yes	NA	NA	Vitis	Vitales	Magnoliopsida	1	Extracted from UniProt	2	NA	orthodb-refseq-uniprot	NA
VSMuph2.0_chr04.g0295.i1	P-type ATPase	Plasma membrane ATPase	10363at33090	29760	29760_0:0010e8	100	885	0	0	1	885	85	969	0	1745.3	1745.3	1	Vitis vinifera	Vitaceae	Streptophyta	Eukaryota	P-type ATPase	10.1	2420512	NA	tr	A0A438EX52	KUNI04886087	Yes	7.1.2.1	NA	Vitis	Vitales	Magnoliopsida	1	Extracted from UniProt	2	NA	orthodb-refseq-uniprot	NA
VSMuph2.0_chr04.g0296.i1	P-type ATPase	Plasma membrane ATPase	10363at33090	29760	29760_0:0010e8	98.3	969	1	1	1	954	1	969	0	1866.7	1868.6	0.998983	Vitis vinifera	Vitaceae	Streptophyta	Eukaryota	P-type ATPase	10.1	2420512	NA	tr	A0A438EX52	KUNI04886087	Yes	7.1.2.1	NA	Vitis	Vitales	Magnoliopsida	1	Extracted from UniProt	2	NA	orthodb-refseq-uniprot	NA
VSMuph2.0_chr11.g2482.i1	P-type ATPase	plasma membrane ATPase 4	10363at33090	96939	29760_0:0030bb	99.5	954	5	0	1	954	1	954	0	1872.4	1872.4	1	Vitis riparia	Vitaceae	Streptophyta	Eukaryota	P-type ATPase	10.1	6511296	NA	ref	XP_034700193	KPRO00047828	Yes	NA	NA	Vitis	Vitales	Magnoliopsida	1	By running InterProScan	2	NA	orthodb-refseq-uniprot	NA
VSMuph2.0_chr04.g2828.1	Seipin family	PREDICTED: seipin-1	103646at33090	29760	29760_0:000fc4	99.8	403	1	0	1	403	1	403	3.1e-227	795	795	1	Vitis vinifera	Vitaceae	Streptophyta	Eukaryota	Seipin family	10.1	4997569	NA	ref	XP_002272148	KPRO00005639	Yes	NA	NA	Vitis	Vitales	Magnoliopsida	1	By running InterProScan	2	NA	orthodb-refseq-uniprot	NA
VSMuph2.0_chr10.g1234.1	Seipin family	PREDICTED: seipin-2	103646at33090	29760	29760_0:002fb9	99.6	508	2	0	1	508	1	508	6.4e-294	1016.9	1016.9	1	Vitis vinifera	Vitaceae	Streptophyta	Eukaryota	Seipin family	10.1	4996710	NA	ref	XP_002264921	KPRO00772566	Yes	NA	NA	Vitis	Vitales	Magnoliopsida	1	By running InterProScan	2	NA	orthodb-refseq-uniprot	NA
VSMuph2.0_chr19.g0130.1	Seipin family	Seipin-2	103646at33090	29760	29760_0:0058dd	98.7	538	7	0	1	538	1	538	0	1055.4	1055.4	1	Vitis vinifera	Vitaceae	Streptophyta	Eukaryota	Seipin family	10.1	2417663	NA	tr	A0A438E5F2	KUNI03153935	Yes	NA	NA	Vitis	Vitales	Magnoliopsida	1	Extracted from UniProt	2	NA	orthodb-refseq-uniprot	NA
VSMuph2.0_chr01.g1681.i1	IQ motif, EF-hand binding site	DUF4005 domain-containing protein	103665at33090	29760	29760_0:00039b	99	578	6	0	1	578	1	578	0	1131.7	1131.7	1	Vitis vinifera	Vitaceae	Streptophyta	Eukaryota	IQ motif, EF-hand binding site	10.1	4411932	NA	tr	D7TND0	KUNI01798099	Yes	NA	XP_002271193	Vitis	Vitales	Magnoliopsida	1	Extracted from UniProt	2	NA	orthodb-refseq-uniprot	NA
VSMuph2.0_chr01.g1682.i1	IQ motif, EF-hand binding site	DUF4005 domain-containing protein	103665at33090	29760	29760_0:00039b	95.1	370	10	1	12	381	217	578	2.2e-198	699.1	699.1	1	Vitis vinifera	Vitaceae	Streptophyta	Eukaryota	IQ motif, EF-hand binding site	10.1	4411932	NA	tr	D7TND0	KUNI01798099	Yes	NA	XP_002271193	Vitis	Vitales	Magnoliopsida	1	Extracted from UniProt	2	NA	orthodb-refseq-uniprot	NA
VSMuph2.0_chr01.g1683.i1	IQ motif, EF-hand binding site	DUF4005 domain-containing protein	103665at33090	29760	29760_0:00039b	98.6	346	5	0	1	346	233	578	3.9e-194	684.9	684.9	1	Vitis vinifera	Vitaceae	Streptophyta	Eukaryota	IQ motif, EF-hand binding site	10.1	4411932	NA	tr	D7TND0	KUNI01798099	Yes	NA	XP_002271193	Vitis	Vitales	Magnoliopsida	1	Extracted from UniProt	2	NA	orthodb-refseq-uniprot	NA
VSMuph2.0_chr14.g4316.i1	IQ motif, EF-hand binding site	PREDICTED: protein IQ-DOMAIN 31	103665at33090	29760	29760_0:00409f	99.7	634	2	0	1	634	1	634	0	1242.3	1242.3	1	Vitis vinifera	Vitaceae	Streptophyta	Eukaryota	IQ motif, EF-hand binding site	10.1	5301138	NA	ref	XP_010661039	KPRO00034556	Yes	NA	NA	Vitis	Vitales	Magnoliopsida	1	By running InterProScan	2	NA	orthodb-refseq-uniprot	NA
VSMuph2.0_chr17.g0952.i1	IQ motif, EF-hand binding site	DUF4005 domain-containing protein	103665at33090	29760	29760_0:005014	100	573	0	0	1	573	51	623	0	1134.8	1134.8	1	Vitis vinifera	Vitaceae	Streptophyta	Eukaryota	IQ motif, EF-hand binding site	10.1	4477108	NA	tr	F6GT98	KUNI03304845	Yes	NA	NA	Vitis	Vitales	Magnoliopsida	1	Extracted from UniProt	2	NA	orthodb-refseq-uniprot	NA
VSMuph2.0_chr14.g2059.1	Tetratricopeptide repeat	Tetratricopeptide-like helical	103681at33090	210143	210143_0:0006de	53.4	206	66	4	3	208	6	181	6.5e-45	188.7	188.7	1	Corchorus capsularis	Malvaceae	Streptophyta	Eukaryota	Tetratricopeptide repeat	10.1	912891	NA	tr	A0A1R3KE28	KUNI04315207	Yes	NA	NA	Corchorus	Malvales	Magnoliopsida	4	Extracted from UniProt	2	NA	orthodb-uniprot	NA
VSMuph2.0_chr05.g0781.i1	GDP-mannose 3,5-epimerase	Epimerase domain-containing protein	103682at33090	29760	29760_0:0016cc	99.7	376	1	0	1	376	1	376	1.1e-221	776.5	776.5	1	Vitis vinifera	Vitaceae	Streptophyta	Eukaryota	GDP-mannose 3,5-epimerase	10.1	4225805	NA	tr	A5AL13	KUNI00166781	Yes	NA	NA	Vitis	Vitales	Magnoliopsida	1	Extracted from UniProt	2	NA	orthodb-refseq-uniprot	NA
VSMuph2.0_chr14.g1110.i1	GDP-mannose 3,5-epimerase	GDP-mannose 3,5-epimerase 1	103682at33090	29760	29760_0:003f39	99.7	376	1	0	1	376	1	376	1.2e-220	773.1	773.1	1	Vitis vinifera	Vitaceae	Streptophyta	Eukaryota	GDP-mannose 3,5-epimerase	10.1	2430422	NA	tr	A0A438IH22	KUNI00087864	Yes	NA	NA	Vitis	Vitales	Magnoliopsida	1	Extracted from UniProt	2	NA	orthodb-refseq-uniprot	NA
VSMuph2.0_chr11.g0497.i1	Protein kinase domain	Protein kinase domain-containing protein	103693at33090	29760	29760_0:003239	99.5	650	3	0	1	650	1	650	0	1343.6	1343.6	1	Vitis vinifera	Vitaceae	Streptophyta	Eukaryota	Protein kinase domain	10.1	4410959	NA	tr	D7TBN3	KUNI00566803	Yes	NA	XP_002284430	Vitis	Vitales	Magnoliopsida	1	Extracted from UniProt	2	NA	orthodb-refseq-uniprot	NA
VSMuph2.0_chr07.g3463.1	Malate dehydrogenase	Malate dehydrogenase	103755at33090	29760	29760_0:005fdd	98.4	377	6	0	21	397	58	434	1.1e-208	733.4	733.4	1	Vitis vinifera	Vitaceae	Streptophyta	Eukaryota	Malate dehydrogenase	10.1	4481742	NA	tr	F6HJJ4	KUNI00893473	Yes	1.1.1.37	XP_002263670	Vitis	Vitales	Magnoliopsida	1	Extracted from UniProt	2	NA	orthodb-refseq-uniprot	NA
VSMuph2.0_chr03.g1493.i1	Malate dehydrogenase	malate dehydrogenase, glyoxysomal	103755at33090	96939	29760_0:000ccf	100	332	0	0	1	332	25	356	1.6e-184	652.9	652.9	1	Vitis riparia	Vitaceae	Streptophyta	Eukaryota	Malate dehydrogenase	10.1	6501890	NA	ref	XP_034681510	KPRO00033010	Yes	NA	NA	Vitis	Vitales	Magnoliopsida	1	By running InterProScan	2	NA	orthodb-refseq-uniprot	NA
VSMuph2.0_chr07.g3561.1	Protein kinase domain	Protein kinase domain-containing protein	103757at33090	29760	29760_0:001fdb	100	424	0	0	1	424	1	424	4.3e-251	874.4	874.4	1	Vitis vinifera	Vitaceae	Streptophyta	Eukaryota	Protein kinase domain	10.1	4412314	NA	tr	D7TT82	KUNI00434095	Yes	NA	XP_002284333	Vitis	Vitales	Magnoliopsida	1	Extracted from UniProt	2	NA	orthodb-refseq-uniprot	NA
VSMuph2.0_chr07.g3578.i1	Protein kinase domain	casein kinase II subunit alpha-2	103757at33090	96939	29760_0:001e0d	98.6	211	3	0	1	211	1	211	5.1e-115	421.4	421.4	1	Vitis riparia	Vitaceae	Streptophyta	Eukaryota	Protein kinase domain	10.1	6506159	NA	ref	XP_034690012	KPRO00105803	Yes	NA	NA	Vitis	Vitales	Magnoliopsida	1	By running InterProScan	2	NA	orthodb-refseq-uniprot	NA
VSMuph2.0_chr18.g1205.i1	Protein kinase domain	casein kinase II subunit alpha-2-like	103757at33090	96939	29760_0:005594	99.7	333	1	0	1	333	1	333	3.1e-196	691.8	691.8	1	Vitis riparia	Vitaceae	Streptophyta	Eukaryota	Protein kinase domain	10.1	6499087	NA	ref	XP_034675451	KPRO00066151	Yes	NA	NA	Vitis	Vitales	Magnoliopsida	1	By running InterProScan	2	NA	orthodb-refseq-uniprot	NA
VSMuph2.0_chr17.g1672.1	Leucine-rich repeat	Plant intracellular Ras-group-related LRR protein 9	103833at33090	29760	29760_0:005026	99	517	5	0	1	517	1	517	1.3e-286	992.6	993.4	0.999195	Vitis vinifera	Vitaceae	Streptophyta	Eukaryota	Leucine-rich repeat	10.1	2420757	NA	tr	A0A438EZ09	KUNI01415606	Yes	NA	XP_002280677	Vitis	Vitales	Magnoliopsida	1	Extracted from UniProt	2	NA	orthodb-refseq-uniprot	NA
VSMuph2.0_chr16.g3093.1	MFS transporter superfamily	Uncharacterized protein	103835at33090	29760	29760_0:0048cb	99.8	472	1	0	1	472	1	472	5.1e-277	960.7	960.7	1	Vitis vinifera	Vitaceae	Streptophyta	Eukaryota	MFS transporter superfamily	10.1	4444760	NA	tr	E0CVF1	KUNI01279580	Yes	NA	XP_002269909	Vitis	Vitales	Magnoliopsida	1	Extracted from UniProt	2	NA	orthodb-refseq-uniprot	NA
VSMuph2.0_chr10.g0141.i1	Aminomethyltransferase	Aminomethyltransferase	103838at33090	29760	29760_0:002fde	99.3	408	3	0	1	408	1	408	3.2e-235	821.6	821.6	1	Vitis vinifera	Vitaceae	Streptophyta	Eukaryota	Aminomethyltransferase	10.1	2418440	NA	tr	A0A438EDV1	KUNI00330569	Yes	2.1.2.10	XP_002272701	Vitis	Vitales	Magnoliopsida	1	Extracted from UniProt	2	NA	orthodb-refseq-uniprot	NA
VSMuph2.0_chr13.g0289.i1	Cation-transporting ATPase	PREDICTED: uncharacterized protein LOC100267305	103846at33090	29760	29760_0:003a0b	100	608	0	0	1	608	1	608	0	1207.6	1207.6	1	Vitis vinifera	Vitaceae	Streptophyta	Eukaryota	Cation-transporting ATPase	10.1	5300398	NA	ref	XP_010658174	KPRO00188508	Yes	NA	NA	Vitis	Vitales	Magnoliopsida	1	By running InterProScan	2	NA	orthodb-refseq-uniprot	NA
VSMuph2.0_chr15.g3039.1	Pentatricopeptide repeat	C2 domain-containing protein	103869at33090	29760	56857_0:0018a1	99.8	638	1	0	1	638	1	638	0	1280.8	1280.8	1	Vitis vinifera	Vitaceae	Streptophyta	Eukaryota	Pentatricopeptide repeat	10.1	4231502	NA	tr	A5C4V9	KUNI02354973	No	NA	NA	Vitis	Vitales	Magnoliopsida	1	Extracted from UniProt	2	NA	orthodb-uniprot	NA
VSMuph2.0_chr13.g0186.1	PLAC8 motif-containing protein	PREDICTED: protein MID1-COMPLEMENTING ACTIVITY 1 isoform X1	103936at33090	29760	29760_0:003a40	97.9	385	1	1	1	378	69	453	2.4e-221	775.4	781.6	0.992068	Vitis vinifera	Vitaceae	Streptophyta	Eukaryota	PLAC8 motif-containing protein	10.1	5300419	NA	ref	XP_010658231	KPRO00728491	Yes	NA	NA	Vitis	Vitales	Magnoliopsida	1	By running InterProScan	2	NA	orthodb-refseq-uniprot	NA
VSMuph2.0_chr04.g3439.i1	PLAC8 motif-containing protein	protein MID1-COMPLEMENTING ACTIVITY 1	103936at33090	96939	29760_0:005d5e	99.3	420	3	0	1	420	1	420	1.9e-243	849	849	1	Vitis riparia	Vitaceae	Streptophyta	Eukaryota	PLAC8 motif-containing protein	10.1	6502829	NA	ref	XP_034683353	KPRO00119303	Yes	NA	NA	Vitis	Vitales	Magnoliopsida	1	By running InterProScan	2	NA	orthodb-refseq-uniprot	NA
VSMuph2.0_chr04.g0662.1	Oxoglutarate/iron-dependent dioxygenase	Gibberellin 3-beta-dioxygenase 1	103942at33090	29760	29760_0:0011ec	100	355	0	0	1	355	1	355	6.4e-208	730.7	730.7	1	Vitis vinifera	Vitaceae	Streptophyta	Eukaryota	Oxoglutarate/iron-dependent dioxygenase	10.1	2437258	NA	tr	A0A438KFF1	KUNI00142134	Yes	NA	NA	Vitis	Vitales	Magnoliopsida	1	Extracted from UniProt	2	NA	orthodb-refseq-uniprot	NA
VSMuph2.0_chr09.g0871.1	Oxoglutarate/iron-dependent dioxygenase	Fe2OG dioxygenase domain-containing protein	103942at33090	29760	29760_0:00292c	99.7	359	1	0	1	359	1	359	3.2e-207	728.4	728.4	1	Vitis vinifera	Vitaceae	Streptophyta	Eukaryota	Oxoglutarate/iron-dependent dioxygenase	10.1	4412883	NA	tr	D7U0Q8	KUNI00355308	Yes	NA	XP_002284981	Vitis	Vitales	Magnoliopsida	1	Extracted from UniProt	2	NA	orthodb-refseq-uniprot	NA
VSMuph2.0_chr09.g0862.i1	Oxoglutarate/iron-dependent dioxygenase	Gibberellin 3-beta-dioxygenase 1	103942at33090	29760	29760_0:002a39	98.9	365	4	0	1	365	1	365	3.1e-213	748.4	754.2	0.99231	Vitis vinifera	Vitaceae	Streptophyta	Eukaryota	Oxoglutarate/iron-dependent dioxygenase	10.1	2426172	NA	tr	A0A438GZA2	KUNI02135069	Yes	NA	NA	Vitis	Vitales	Magnoliopsida	1	Extracted from UniProt	2	NA	orthodb-refseq-uniprot	NA
VSMuph2.0_chr19.g0764.i1	Zinc finger C2H2-type	C2H2-type domain-containing protein	103970at33090	29760	29760_0:005bbf	98.4	369	5	1	1	368	61	429	2.4e-213	748.8	753.1	0.99429	Vitis vinifera	Vitaceae	Streptophyta	Eukaryota	Zinc finger C2H2-type	10.1	4231681	NA	tr	A5C6L9	KUNI03814570	Yes	NA	NA	Vitis	Vitales	Magnoliopsida	1	Extracted from UniProt	2	NA	orthodb-refseq-uniprot	NA
VSMuph2.0_chr10.g0599.i1	Zinc finger C2H2-type	C2H2-type domain-containing protein	103970at33090	29760	29760_0:0063c6	100	418	0	0	1	418	1	418	4.2e-243	847.8	847.8	1	Vitis vinifera	Vitaceae	Streptophyta	Eukaryota	Zinc finger C2H2-type	10.1	2411055	NA	tr	A0A438BU22	KUNI00692587	Yes	NA	NA	Vitis	Vitales	Magnoliopsida	1	Extracted from UniProt	2	NA	orthodb-refseq-uniprot	NA
VSMuph2.0_chr10.g3561.1	Tetratricopeptide-like helical domain superfamily	Uncharacterized protein	103982at33090	29760	29760_0:002ced	99.8	426	1	0	1	426	1	426	9.6e-251	873.2	873.2	1	Vitis vinifera	Vitaceae	Streptophyta	Eukaryota	Tetratricopeptide-like helical domain superfamily	10.1	4483684	NA	tr	F6HVY9	KUNI00530994	Yes	NA	XP_002268460	Vitis	Vitales	Magnoliopsida	1	Extracted from UniProt	2	NA	orthodb-refseq-uniprot	NA
VSMuph2.0_chr10.g3562.1	Tetratricopeptide-like helical domain superfamily	Uncharacterized protein	103982at33090	29760	29760_0:002dda	100	224	0	0	1	224	1	224	6.1e-125	454.5	454.5	1	Vitis vinifera	Vitaceae	Streptophyta	Eukaryota	Tetratricopeptide-like helical domain superfamily	10.1	4483683	NA	tr	F6HVY8	KUNI03471830	Yes	NA	NA	Vitis	Vitales	Magnoliopsida	1	Extracted from UniProt	2	NA	orthodb-refseq-uniprot	NA
VSMuph2.0_chr10.g3556.1	Tetratricopeptide-like helical domain superfamily	Uncharacterized protein	103982at33090	29760	29760_0:002e95	100	426	0	0	1	426	1	426	4.3e-251	874.4	874.4	1	Vitis vinifera	Vitaceae	Streptophyta	Eukaryota	Tetratricopeptide-like helical domain superfamily	10.1	4483685	NA	tr	F6HVZ0	KUNI00389535	Yes	NA	XP_002268202	Vitis	Vitales	Magnoliopsida	1	Extracted from UniProt	2	NA	orthodb-refseq-uniprot	NA
VSMuph2.0_chr10.g3563.1	Tetratricopeptide-like helical domain superfamily	Tetratricopeptide-like helical domain containing protein	103982at33090	63057	63057_0:00402a	80.4	168	33	0	1	168	163	330	2e-74	286.2	286.2	1	Trema orientale	Cannabaceae	Streptophyta	Eukaryota	Tetratricopeptide-like helical domain superfamily	10.1	1816086	NA	tr	A0A2P5EQE9	KUNI03770457	Yes	NA	NA	Trema	Rosales	Magnoliopsida	4	Extracted from UniProt	2	NA	orthodb-uniprot	NA
VSMuph2.0_chr04.g0239.i1	Leucine-rich repeat	LRR receptor-like serine/threonine-protein kinase ERECTA	10398at33090	29760	29760_0:0011ac	97.7	1015	2	1	1	994	1	1015	0	1982.6	1982.6	1	Vitis vinifera	Vitaceae	Streptophyta	Eukaryota	Leucine-rich repeat	10.1	2436443	NA	tr	A0A438K7X8	KUNI02236750	Yes	NA	NA	Vitis	Vitales	Magnoliopsida	1	Extracted from UniProt	2	NA	orthodb-refseq-uniprot	NA
VSMuph2.0_chr16.g2233.1	Leucine-rich repeat	LRR receptor-like serine/threonine-protein kinase ERL2 isoform X1	10398at33090	96939	29760_0:0048ac	99.5	989	4	1	1	988	2	990	0	1973.4	1977.2	0.998078	Vitis riparia	Vitaceae	Streptophyta	Eukaryota	Leucine-rich repeat	10.1	6516925	NA	ref	XP_034711731	KPRO00181945	Yes	NA	NA	Vitis	Vitales	Magnoliopsida	1	By running InterProScan	2	NA	orthodb-refseq-uniprot	NA
VSMuph2.0_chr06.g0057.i1	Mediator complex subunit Med13, C-terminal	Mediator of RNA polymerase II transcription subunit 13	1039at33090	29760	29760_0:001bba	99.5	1988	8	1	1	1988	1	1987	0	3975.6	3994.9	0.995169	Vitis vinifera	Vitaceae	Streptophyta	Eukaryota	Mediator complex subunit Med13, C-terminal	10.1	4477398	NA	tr	F6GUN3	KUNI01931338	Yes	NA	XP_010651384	Vitis	Vitales	Magnoliopsida	1	Extracted from UniProt	2	NA	orthodb-refseq-uniprot	NA
VSMuph2.0_chr05.g0365.1	Zinc finger, CCCH-type	Uncharacterized protein	104067at33090	29760	29760_0:0016b0	99.7	398	1	0	58	455	121	518	3.3e-241	841.6	842.4	0.99905	Vitis vinifera	Vitaceae	Streptophyta	Eukaryota	Zinc finger, CCCH-type	10.1	4227460	NA	tr	A5B1K6	KUNI02394202	Yes	NA	NA	Vitis	Vitales	Magnoliopsida	1	Extracted from UniProt	2	NA	orthodb-refseq-uniprot	NA
VSMuph2.0_chr05.g0793.1	Non-specific serine/threonine protein kinase	Non-specific serine/threonine protein kinase	104068at33090	103351	29760_0:001626	100	420	0	0	1	420	1	420	5e-236	824.3	824.3	1	Vitis amurensis	Vitaceae	Streptophyta	Eukaryota	Non-specific serine/threonine protein kinase	10.1	2796433	NA	tr	A0A4D6TY67	KUNI00189410	Yes	2.7.11.1	NA	Vitis	Vitales	Magnoliopsida	1	Extracted from UniProt	2	NA	orthodb-refseq-uniprot	NA
VSMuph2.0_chr03.g0091.i1	Basic-leucine zipper domain	BZIP domain-containing protein	104077at33090	29760	29760_0:000969	99.6	510	2	0	1	510	88	597	5.5e-288	997.3	997.3	1	Vitis vinifera	Vitaceae	Streptophyta	Eukaryota	Basic-leucine zipper domain	10.1	4484588	NA	tr	F6I181	KUNI04779872	Yes	NA	NA	Vitis	Vitales	Magnoliopsida	1	Extracted from UniProt	2	NA	orthodb-refseq-uniprot	NA
VSMuph2.0_chr16.g3200.1	Ribonuclease H superfamily	uncharacterized protein LOC117933442	104089at33090	96939	29760_0:00495b	98.8	346	4	0	197	542	168	513	1.2e-200	707.2	707.2	1	Vitis riparia	Vitaceae	Streptophyta	Eukaryota	Ribonuclease H superfamily	10.1	6516381	NA	ref	XP_034710688	KPRO00189381	Yes	NA	NA	Vitis	Vitales	Magnoliopsida	1	By running InterProScan	2	NA	orthodb-refseq	NA
VSMuph2.0_chr04.g3226.1	Ubiquitin-conjugating enzyme E2-binding protein	PREDICTED: uncharacterized protein LOC100260906	104114at33090	29760	29760_0:00107f	96	501	18	2	31	531	110	608	3e-284	984.9	984.9	1	Vitis vinifera	Vitaceae	Streptophyta	Eukaryota	Ubiquitin-conjugating enzyme E2-binding protein	10.1	5297956	NA	ref	XP_010649104	KPRO00188516	Yes	NA	NA	Vitis	Vitales	Magnoliopsida	1	By running InterProScan	2	NA	orthodb-refseq-uniprot	NA
VSMuph2.0_chr16.g2381.i1	Alcohol dehydrogenase, C-terminal	L-idonate dehydrogenase 1	104152at33090	29760	29760_0:004a62	99.7	366	1	0	1	366	1	366	6e-209	734.2	734.2	1	Vitis vinifera	Vitaceae	Streptophyta	Eukaryota	Alcohol dehydrogenase, C-terminal	10.1	1171102	NA	tr	A0A1Z1C5C7	KUNI02685532	Yes	NA	NA	Vitis	Vitales	Magnoliopsida	1	Extracted from UniProt	2	NA	orthodb-refseq-uniprot	NA
VSMuph2.0_chr16.g2386.i1	Alcohol dehydrogenase, C-terminal	L-idonate dehydrogenase 3	104152at33090	29760	29760_0:004a62	100	366	0	0	1	366	1	366	1.6e-209	736.1	736.1	1	Vitis vinifera	Vitaceae	Streptophyta	Eukaryota	Alcohol dehydrogenase, C-terminal	10.1	1171103	NA	tr	A0A1Z1C5D1	KUNI00044654	Yes	NA	NP_001267883	Vitis	Vitales	Magnoliopsida	1	Extracted from UniProt	2	NA	orthodb-refseq-uniprot	NA
VSMuph2.0_chr16.g2387.i1	Alcohol dehydrogenase, C-terminal	L-idonate dehydrogenase 2	104152at33090	29760	29760_0:004b01	99.5	365	2	0	1	365	1	365	5.4e-210	737.6	737.6	1	Vitis vinifera	Vitaceae	Streptophyta	Eukaryota	Alcohol dehydrogenase, C-terminal	10.1	712572	NA	tr	A0A1B1ZAC7	KUNI00528044	Yes	NA	NA	Vitis	Vitales	Magnoliopsida	1	Extracted from UniProt	2	NA	orthodb-refseq-uniprot	NA
VSMuph2.0_chr16.g2388.i1	Alcohol dehydrogenase, C-terminal	Sorbitol dehydrogenase	104152at33090	29760	29760_0:004b01	94.1	353	5	1	1	337	1	353	3.5e-187	661.8	661.8	1	Vitis vinifera	Vitaceae	Streptophyta	Eukaryota	Alcohol dehydrogenase, C-terminal	10.1	2425954	NA	tr	A0A438GWQ5	KUNI03470621	Yes	NA	NA	Vitis	Vitales	Magnoliopsida	1	Extracted from UniProt	2	NA	orthodb-refseq-uniprot	NA
VSMuph2.0_chr04.g2753.1	eRF1 domain 1/Pelota-like	Protein pelota homolog	104159at33090	29760	29760_0:000df8	98.9	266	3	0	71	336	113	378	3.1e-143	515.8	515.8	1	Vitis vinifera	Vitaceae	Streptophyta	Eukaryota	eRF1 domain 1/Pelota-like	10.1	4409210	NA	tr	D7SPT8	KUNI00614543	Yes	3.1.-.-	XP_002279875	Vitis	Vitales	Magnoliopsida	1	Extracted from UniProt	2	NA	orthodb-refseq-uniprot	NA
VSMuph2.0_chr08.g2579.1	eRF1 domain 1/Pelota-like	protein PELOTA 1-like	104159at33090	96939	29760_0:002429	97.8	368	8	0	1	368	1	368	1.3e-200	706.4	706.4	1	Vitis riparia	Vitaceae	Streptophyta	Eukaryota	eRF1 domain 1/Pelota-like	10.1	6508231	NA	ref	XP_034694162	KPRO01257582	Yes	NA	NA	Vitis	Vitales	Magnoliopsida	1	By running InterProScan	2	NA	orthodb-refseq-uniprot	NA
VSMuph2.0_chr08.g2583.1	eRF1 domain 1/Pelota-like	protein PELOTA 1-like	104159at33090	96939	29760_0:002429	97.8	368	8	0	1	368	1	368	3e-200	705.3	705.3	1	Vitis riparia	Vitaceae	Streptophyta	Eukaryota	eRF1 domain 1/Pelota-like	10.1	6508231	NA	ref	XP_034694162	KPRO01257582	Yes	NA	NA	Vitis	Vitales	Magnoliopsida	1	By running InterProScan	2	NA	orthodb-refseq-uniprot	NA
VSMuph2.0_chr05.g3043.i1	NADP-dependent oxidoreductase domain	Putative aldo-keto reductase 2	104179at33090	29760	29760_0:0012cf	100	341	0	0	1	341	1	341	2.1e-195	689.1	689.1	1	Vitis vinifera	Vitaceae	Streptophyta	Eukaryota	NADP-dependent oxidoreductase domain	10.1	2413112	NA	tr	A0A438CM46	KUNI01356802	Yes	NA	XP_002265927	Vitis	Vitales	Magnoliopsida	1	Extracted from UniProt	2	NA	orthodb-refseq-uniprot	NA
VSMuph2.0_chr05.g3049.1	NADP-dependent oxidoreductase domain	Putative aldo-keto reductase 2	104179at33090	29760	29760_0:0012cf	92.6	203	15	0	1	203	139	341	9.3e-103	380.6	380.6	1	Vitis vinifera	Vitaceae	Streptophyta	Eukaryota	NADP-dependent oxidoreductase domain	10.1	2413112	NA	tr	A0A438CM46	KUNI01356802	Yes	NA	XP_002265927	Vitis	Vitales	Magnoliopsida	1	Extracted from UniProt	2	NA	orthodb-refseq-uniprot	NA
VSMuph2.0_chr05.g3050.1	NADP-dependent oxidoreductase domain	Putative aldo-keto reductase 4	104179at33090	29760	29760_0:0012cf	96	328	13	0	286	613	12	339	9.8e-180	637.9	637.9	1	Vitis vinifera	Vitaceae	Streptophyta	Eukaryota	NADP-dependent oxidoreductase domain	10.1	2413124	NA	tr	A0A438CM94	KUNI04868256	Yes	NA	NA	Vitis	Vitales	Magnoliopsida	1	Extracted from UniProt	2	NA	orthodb-refseq-uniprot	NA
VSMuph2.0_chr05.g3051.1	NADP-dependent oxidoreductase domain	Aldo_ket_red domain-containing protein	104179at33090	29760	29760_0:0012cf	100	341	0	0	1	341	1	341	2.7e-195	688.7	688.7	1	Vitis vinifera	Vitaceae	Streptophyta	Eukaryota	NADP-dependent oxidoreductase domain	10.1	4225302	NA	tr	A5AGJ5	KUNI04312404	Yes	NA	NA	Vitis	Vitales	Magnoliopsida	1	Extracted from UniProt	2	NA	orthodb-refseq-uniprot	NA
VSMuph2.0_chr05.g3039.1	NADP-dependent oxidoreductase domain	Aldo_ket_red domain-containing protein	104179at33090	29760	29760_0:00131e	100	200	0	0	1	200	1	200	1.4e-111	409.8	409.8	1	Vitis vinifera	Vitaceae	Streptophyta	Eukaryota	NADP-dependent oxidoreductase domain	10.1	4413545	NA	tr	D7U9L4	KUNI03374267	Yes	NA	NA	Vitis	Vitales	Magnoliopsida	1	Extracted from UniProt	2	NA	orthodb-refseq-uniprot	NA
VSMuph2.0_chr05.g3052.1	NADP-dependent oxidoreductase domain	Putative aldo-keto reductase 2	104179at33090	29760	29760_0:0016dc	98.8	341	4	0	1	341	87	427	3.6e-192	678.3	680.6	0.996621	Vitis vinifera	Vitaceae	Streptophyta	Eukaryota	NADP-dependent oxidoreductase domain	10.1	2413125	NA	tr	A0A438CM96	KUNI02845767	Yes	NA	NA	Vitis	Vitales	Magnoliopsida	1	Extracted from UniProt	2	NA	orthodb-refseq-uniprot	NA
VSMuph2.0_chr09.g0247.1	Methyltransferase-like protein	Methyltransferase-like protein	104191at33090	29760	29760_0:002a72	100	288	0	0	1	288	1	288	5.3e-168	597.8	597.8	1	Vitis vinifera	Vitaceae	Streptophyta	Eukaryota	Methyltransferase-like protein	10.1	2420437	NA	tr	A0A438EWI7	KUNI03097313	Yes	2.1.1.-	NA	Vitis	Vitales	Magnoliopsida	1	Extracted from UniProt	2	NA	orthodb-refseq-uniprot	NA
VSMuph2.0_chr14.g1364.i1	Methyltransferase-like protein	PREDICTED: methyltransferase-like protein 6 isoform X1	104191at33090	29760	29760_0:0043e1	98.1	317	6	0	1	317	1	317	8.9e-185	653.7	658.3	0.993012	Vitis vinifera	Vitaceae	Streptophyta	Eukaryota	Methyltransferase-like protein	10.1	4997481	NA	ref	XP_002271187	KPRO01508731	Yes	NA	NA	Vitis	Vitales	Magnoliopsida	1	By running InterProScan	2	NA	orthodb-refseq-uniprot	NA
VSMuph2.0_chr16.g1536.1	Methyltransferase-like protein	Methyltransf_12 domain-containing protein	104191at33090	29760	29760_0:004a76	100	315	0	0	8	322	237	551	1.1e-177	630.6	630.6	1	Vitis vinifera	Vitaceae	Streptophyta	Eukaryota	Methyltransferase-like protein	10.1	4480492	NA	tr	F6HCN9	KUNI03697791	Yes	NA	NA	Vitis	Vitales	Magnoliopsida	1	Extracted from UniProt	2	NA	orthodb-refseq-uniprot	NA
VSMuph2.0_chr19.g1258.1	Tryptophan synthase beta subunit-like PLP-dependent enzyme	PALP domain-containing protein	104218at33090	29760	29760_0:005a28	99.5	421	2	0	101	521	1	421	2.3e-238	832.4	832.4	1	Vitis vinifera	Vitaceae	Streptophyta	Eukaryota	Tryptophan synthase beta subunit-like PLP-dependent enzyme	10.1	4227559	NA	tr	A5B2H2	KUNI00690677	Yes	NA	NA	Vitis	Vitales	Magnoliopsida	1	Extracted from UniProt	2	NA	orthodb-refseq-uniprot	NA
VSMuph2.0_chr01.g1669.i1	CBS domain	PREDICTED: SNF1-related protein kinase regulatory subunit gamma-1-like isoform X1	104239at33090	29760	29760_0:000582	98.9	444	5	0	1	444	12	455	1.7e-245	855.9	856.3	0.999533	Vitis vinifera	Vitaceae	Streptophyta	Eukaryota	CBS domain	10.1	5587580	NA	ref	XP_019076370	KPRO00278005	Yes	NA	NA	Vitis	Vitales	Magnoliopsida	1	By running InterProScan	2	NA	orthodb-refseq-uniprot	NA
VSMuph2.0_chr18.g3755.1	Transcription factor	Uncharacterized protein	104255at33090	29760	981085_0:000274	100	430	0	0	1	430	7	436	3.4e-259	901.4	909.4	0.991203	Vitis vinifera	Vitaceae	Streptophyta	Eukaryota	Transcription factor	10.1	4227094	NA	tr	A5AY50	KUNI03329655	Yes	NA	NA	Vitis	Vitales	Magnoliopsida	1	Extracted from UniProt	2	NA	orthodb-refseq-uniprot	NA
VSMuph2.0_chr10.g0176.1	tRNA wybutosine-synthesizing protein	tRNA(Phe) (4-demethylwyosine(37)-C(7)) aminocarboxypropyltransferase	10427at33090	29760	29760_0:002ce5	99.7	782	2	0	1	782	261	1042	0	1608.2	1608.2	1	Vitis vinifera	Vitaceae	Streptophyta	Eukaryota	tRNA wybutosine-synthesizing protein	10.1	4479722	NA	tr	F6H7M2	KUNI00700251	Yes	2.1.1.282	XP_010655398	Vitis	Vitales	Magnoliopsida	1	Extracted from UniProt	2	NA	orthodb-refseq-uniprot	NA
VSMuph2.0_chr01.g0931.1	Transferase	Brassinosteroid-related acyltransferase 1	104309at33090	29760	3641_0:00155a	100	463	0	0	1	463	1	463	1.4e-268	932.6	932.6	1	Vitis vinifera	Vitaceae	Streptophyta	Eukaryota	Transferase	10.1	2415425	NA	tr	A0A438DGR0	KUNI02508010	Yes	NA	NA	Vitis	Vitales	Magnoliopsida	1	Extracted from UniProt	2	NA	orthodb-refseq-uniprot	NA
VSMuph2.0_chr01.g1248.1	Glycoside hydrolase, family 28	Uncharacterized protein	104336at33090	29760	2711_0:0036f1	99.6	1113	2	1	1	1113	1	1111	0	2227.6	2227.6	1	Vitis vinifera	Vitaceae	Streptophyta	Eukaryota	Glycoside hydrolase, family 28	10.1	4481456	NA	tr	F6HHV9	KUNI02226874	Yes	NA	NA	Vitis	Vitales	Magnoliopsida	1	Extracted from UniProt	2	NA	orthodb-uniprot	NA
VSMuph2.0_chr01.g2880.i1	Remorin, C-terminal	Remorin_C domain-containing protein	104341at33090	29760	29760_0:00004e	100	510	0	0	1	510	1	510	0	1026.5	1026.5	1	Vitis vinifera	Vitaceae	Streptophyta	Eukaryota	Remorin, C-terminal	10.1	4410836	NA	tr	D7TAG1	KUNI00693373	Yes	NA	XP_002273344	Vitis	Vitales	Magnoliopsida	1	Extracted from UniProt	2	NA	orthodb-refseq-uniprot	NA
VSMuph2.0_chr10.g1754.i1	Remorin, C-terminal	Remorin_C domain-containing protein	104341at33090	29760	29760_0:002f5d	99.4	526	3	0	1	526	60	585	0	1037.7	1039.6	0.998172	Vitis vinifera	Vitaceae	Streptophyta	Eukaryota	Remorin, C-terminal	10.1	4226678	NA	tr	A5ATV2	KUNI02522279	Yes	NA	NA	Vitis	Vitales	Magnoliopsida	1	Extracted from UniProt	2	NA	orthodb-refseq-uniprot	NA
VSMuph2.0_chr14.g3121.i1	Alpha-1,3-glucosyltransferase	PREDICTED: probable dolichyl pyrophosphate Man9GlcNAc2 alpha-1,3-glucosyltransferase isoform X2	104358at33090	29760	29760_0:0040ed	98.2	434	8	0	1	434	1	434	7.7e-256	890.2	893.3	0.99653	Vitis vinifera	Vitaceae	Streptophyta	Eukaryota	Alpha-1,3-glucosyltransferase	10.1	5300963	NA	ref	XP_010660433	KPRO01449456	Yes	NA	NA	Vitis	Vitales	Magnoliopsida	1	By running InterProScan	2	NA	orthodb-refseq-uniprot	NA
VSMuph2.0_chr10.g1070.1	EF-hand domain	PREDICTED: uncharacterized protein LOC100243523	104361at33090	29760	29760_0:002db5	98.7	559	7	0	1	559	1	559	0	1073.2	1073.2	1	Vitis vinifera	Vitaceae	Streptophyta	Eukaryota	EF-hand domain	10.1	5588542	NA	ref	XP_019078298	KPRO01518509	Yes	NA	NA	Vitis	Vitales	Magnoliopsida	1	By running InterProScan	2	NA	orthodb-refseq-uniprot	NA
VSMuph2.0_chr12.g0333.1	EF-hand domain	PREDICTED: uncharacterized protein LOC100260847	104361at33090	29760	29760_0:00357b	97.5	552	1	1	504	1055	1	539	0	1048.5	1048.5	1	Vitis vinifera	Vitaceae	Streptophyta	Eukaryota	EF-hand domain	10.1	4998017	NA	ref	XP_002275961	KPRO00561244	Yes	NA	NA	Vitis	Vitales	Magnoliopsida	1	By running InterProScan	2	NA	orthodb-refseq-uniprot	NA
VSMuph2.0_chr12.g0332.1	EF-hand domain	Sodium/calcium exchanger NCL	104361at33090	29760	29760_0:003865	98.9	532	6	0	1	532	1	532	4.1e-295	1021.1	1021.1	1	Vitis vinifera	Vitaceae	Streptophyta	Eukaryota	EF-hand domain	10.1	2418743	NA	tr	A0A438EGC4	KUNI02422991	Yes	NA	NA	Vitis	Vitales	Magnoliopsida	1	Extracted from UniProt	2	NA	orthodb-refseq-uniprot	NA
VSMuph2.0_chr19.g0281.1	EF-hand domain	Uncharacterized protein	104361at33090	29760	29760_0:005899	96.9	419	13	0	200	618	243	661	2.6e-225	789.3	789.3	1	Vitis vinifera	Vitaceae	Streptophyta	Eukaryota	EF-hand domain	10.1	4444524	NA	tr	E0CSC3	KUNI02212548	Yes	NA	NA	Vitis	Vitales	Magnoliopsida	1	Extracted from UniProt	2	NA	orthodb-refseq-uniprot	NA
VSMuph2.0_chr19.g0280.1	EF-hand domain	Uncharacterized protein	104361at33090	29760	29760_0:00589f	99.5	580	3	0	1	580	1	580	0	1121.3	1121.3	1	Vitis vinifera	Vitaceae	Streptophyta	Eukaryota	EF-hand domain	10.1	4444523	NA	tr	E0CSC2	KUNI01563621	Yes	NA	XP_003634635	Vitis	Vitales	Magnoliopsida	1	Extracted from UniProt	2	NA	orthodb-refseq-uniprot	NA
VSMuph2.0_chr19.g0284.i1	EF-hand domain	PREDICTED: uncharacterized protein LOC100252144	104361at33090	29760	29760_0:0059f5	98.6	579	8	0	1	579	1	579	0	1107.4	1107.4	1	Vitis vinifera	Vitaceae	Streptophyta	Eukaryota	EF-hand domain	10.1	4998874	NA	ref	XP_002282948	KPRO01530890	Yes	NA	NA	Vitis	Vitales	Magnoliopsida	1	By running InterProScan	2	NA	orthodb-refseq-uniprot	NA
VSMuph2.0_chr03.g2924.1	Transcription factor GRAS	Scarecrow-like protein 23	104375at33090	29760	29760_0:000c9d	100	352	0	0	1	352	1	352	7e-199	700.7	700.7	1	Vitis vinifera	Vitaceae	Streptophyta	Eukaryota	Transcription factor GRAS	10.1	2422414	GRAS	tr	A0A438FG58	KUNI02955769	Yes	NA	NA	Vitis	Vitales	Magnoliopsida	1	Extracted from UniProt	2	GRAS family protein	orthodb-refseq-uniprot	NA
VSMuph2.0_chr07.g1078.1	Transcription factor GRAS	Protein SCARECROW	104375at33090	29760	29760_0:001d92	100	487	0	0	1	487	1	487	4.4e-284	984.2	984.2	1	Vitis vinifera	Vitaceae	Streptophyta	Eukaryota	Transcription factor GRAS	10.1	2437071	NA	tr	A0A438KDL6	KUNI00596267	Yes	NA	NA	Vitis	Vitales	Magnoliopsida	1	Extracted from UniProt	2	NA	orthodb-refseq-uniprot	NA
VSMuph2.0_chr08.g0027.i1	Transcription factor GRAS	GRAS domain-containing protein	104375at33090	29760	29760_0:0027c2	99.7	782	2	0	1	782	1	782	0	1567	1567	1	Vitis vinifera	Vitaceae	Streptophyta	Eukaryota	Transcription factor GRAS	10.1	4482311	NA	tr	F6HMQ2	KUNI00385586	Yes	NA	XP_002264349	Vitis	Vitales	Magnoliopsida	1	Extracted from UniProt	2	NA	orthodb-refseq-uniprot	NA
VSMuph2.0_chr08.g1628.i1	Basic-leucine zipper domain	BZIP domain-containing protein	104379at33090	29760	29760_0:002484	99.8	819	2	0	1	819	1	819	0	1650.6	1650.6	1	Vitis vinifera	Vitaceae	Streptophyta	Eukaryota	Basic-leucine zipper domain	10.1	4482834	bZIP	tr	F6HQP7	KUNI00360533	Yes	NA	XP_010653644	Vitis	Vitales	Magnoliopsida	1	Extracted from UniProt	2	bZIP family protein	orthodb-refseq-uniprot	NA
VSMuph2.0_chr01.g0657.1	Acyl-ACP thioesterase	Acyl-[acyl-carrier-protein] hydrolase	104406at33090	29760	29760_0:000330	100	403	0	0	1	403	1	403	6.3e-236	823.9	823.9	1	Vitis vinifera	Vitaceae	Streptophyta	Eukaryota	Acyl-ACP thioesterase	10.1	2434950	NA	tr	A0A438JU92	KUNI00384354	Yes	3.1.2.-	NA	Vitis	Vitales	Magnoliopsida	1	Extracted from UniProt	2	NA	orthodb-refseq-uniprot	NA
VSMuph2.0_chr11.g0582.i1	Acyl-ACP thioesterase	Acyl-[acyl-carrier-protein] hydrolase	104406at33090	29760	29760_0:00312d	99.3	421	3	0	1	421	1	421	1.4e-241	842.8	842.8	1	Vitis vinifera	Vitaceae	Streptophyta	Eukaryota	Acyl-ACP thioesterase	10.1	4481310	NA	tr	F6HH54	KUNI00142747	Yes	3.1.2.-	XP_019078669	Vitis	Vitales	Magnoliopsida	1	Extracted from UniProt	2	NA	orthodb-refseq-uniprot	NA
VSMuph2.0_chr11.g0587.i1	Acyl-ACP thioesterase	Acyl-[acyl-carrier-protein] hydrolase	104406at33090	29760	29760_0:00312d	99.3	421	3	0	1	421	1	421	1.4e-241	842.8	842.8	1	Vitis vinifera	Vitaceae	Streptophyta	Eukaryota	Acyl-ACP thioesterase	10.1	4481310	NA	tr	F6HH54	KUNI00142747	Yes	3.1.2.-	XP_019078669	Vitis	Vitales	Magnoliopsida	1	Extracted from UniProt	2	NA	orthodb-refseq-uniprot	NA
VSMuph2.0_chr11.g0592.i1	Acyl-ACP thioesterase	Acyl-[acyl-carrier-protein] hydrolase	104406at33090	29760	29760_0:00312d	99.3	421	3	0	1	421	1	421	1.4e-241	842.8	842.8	1	Vitis vinifera	Vitaceae	Streptophyta	Eukaryota	Acyl-ACP thioesterase	10.1	4481310	NA	tr	F6HH54	KUNI00142747	Yes	3.1.2.-	XP_019078669	Vitis	Vitales	Magnoliopsida	1	Extracted from UniProt	2	NA	orthodb-refseq-uniprot	NA
VSMuph2.0_chr11.g0597.i1	Acyl-ACP thioesterase	Acyl-[acyl-carrier-protein] hydrolase	104406at33090	29760	29760_0:00312d	99.3	421	3	0	1	421	1	421	1.4e-241	842.8	842.8	1	Vitis vinifera	Vitaceae	Streptophyta	Eukaryota	Acyl-ACP thioesterase	10.1	4481310	NA	tr	F6HH54	KUNI00142747	Yes	3.1.2.-	XP_019078669	Vitis	Vitales	Magnoliopsida	1	Extracted from UniProt	2	NA	orthodb-refseq-uniprot	NA
VSMuph2.0_chr11.g0602.i1	Acyl-ACP thioesterase	Acyl-[acyl-carrier-protein] hydrolase	104406at33090	29760	29760_0:00312d	99.3	421	3	0	1	421	1	421	1.4e-241	842.8	842.8	1	Vitis vinifera	Vitaceae	Streptophyta	Eukaryota	Acyl-ACP thioesterase	10.1	4481310	NA	tr	F6HH54	KUNI00142747	Yes	3.1.2.-	XP_019078669	Vitis	Vitales	Magnoliopsida	1	Extracted from UniProt	2	NA	orthodb-refseq-uniprot	NA
VSMuph2.0_chr17.g0152.1	Acyl-ACP thioesterase	Acyl-[acyl-carrier-protein] hydrolase	104406at33090	29760	29760_0:004dc5	99.5	374	2	0	1	374	1	374	1e-211	743.4	743.4	1	Vitis vinifera	Vitaceae	Streptophyta	Eukaryota	Acyl-ACP thioesterase	10.1	4226808	NA	tr	A5AV65	KUNI00544458	Yes	3.1.2.-	NA	Vitis	Vitales	Magnoliopsida	1	Extracted from UniProt	2	NA	orthodb-refseq-uniprot	NA
VSMuph2.0_chr17.g0154.1	Acyl-ACP thioesterase	Acyl-[acyl-carrier-protein] hydrolase	104406at33090	29760	29760_0:004dc5	65.1	215	40	8	2	206	76	265	1.7e-59	237.3	237.3	1	Vitis vinifera	Vitaceae	Streptophyta	Eukaryota	Acyl-ACP thioesterase	10.1	4226808	NA	tr	A5AV65	KUNI00544458	Yes	3.1.2.-	NA	Vitis	Vitales	Magnoliopsida	1	Extracted from UniProt	2	NA	orthodb-refseq-uniprot	NA
VSMuph2.0_chr07.g2356.1	Acyl-ACP thioesterase	Acyl-[acyl-carrier-protein] hydrolase	104406at33090	29760	29760_0:006337	99.2	376	3	0	1	376	1	376	7.5e-215	753.8	753.8	1	Vitis vinifera	Vitaceae	Streptophyta	Eukaryota	Acyl-ACP thioesterase	10.1	4485460	NA	tr	F6I751	KUNI00928432	Yes	3.1.2.-	NA	Vitis	Vitales	Magnoliopsida	1	Extracted from UniProt	2	NA	orthodb-refseq-uniprot	NA
VSMuph2.0_chr06.g2685.1	Protein RETICULATA-related	Uncharacterized protein	104422at33090	29760	29760_0:001bf5	100	409	0	0	1	409	1	409	4.9e-236	824.3	824.3	1	Vitis vinifera	Vitaceae	Streptophyta	Eukaryota	Protein RETICULATA-related	10.1	4477670	NA	tr	F6GW60	KUNI01113027	Yes	NA	XP_003632277	Vitis	Vitales	Magnoliopsida	1	Extracted from UniProt	2	NA	orthodb-refseq-uniprot	NA
VSMuph2.0_chr18.g1212.i1	Syntaxin 6, N-terminal	Syntaxin-6_N domain-containing protein	104433at33090	29760	29760_0:0053df	99.7	345	1	0	1	345	1	345	6.7e-202	710.7	710.7	1	Vitis vinifera	Vitaceae	Streptophyta	Eukaryota	Syntaxin 6, N-terminal	10.1	4444256	NA	tr	E0CP49	KUNI00403174	Yes	NA	XP_010664530	Vitis	Vitales	Magnoliopsida	1	Extracted from UniProt	2	NA	orthodb-refseq-uniprot	NA
VSMuph2.0_chr12.g0233.1	PC-Esterase	PMR5N domain-containing protein	104439at33090	29760	29760_0:003456	100	353	0	0	1	353	1	353	3.9e-213	748	748	1	Vitis vinifera	Vitaceae	Streptophyta	Eukaryota	PC-Esterase	10.1	4479259	NA	tr	F6H553	KUNI01252548	Yes	NA	XP_002278078	Vitis	Vitales	Magnoliopsida	1	Extracted from UniProt	2	NA	orthodb-refseq-uniprot	NA
VSMuph2.0_chr12.g0231.1	PC-Esterase	PMR5N domain-containing protein	104439at33090	29760	29760_0:003472	100	361	0	0	1	361	1	361	2.2e-219	768.8	768.8	1	Vitis vinifera	Vitaceae	Streptophyta	Eukaryota	PC-Esterase	10.1	4479260	NA	tr	F6H554	KUNI01347448	Yes	NA	XP_002282459	Vitis	Vitales	Magnoliopsida	1	Extracted from UniProt	2	NA	orthodb-refseq-uniprot	NA
VSMuph2.0_chr14.g3379.1	PLC-like phosphodiesterase, TIM beta/alpha-barrel domain superfamily	PREDICTED: PI-PLC X domain-containing protein At5g67130	104451at33090	29760	29760_0:003f5d	98.6	358	5	0	1	358	1	358	1.5e-209	736.5	736.5	1	Vitis vinifera	Vitaceae	Streptophyta	Eukaryota	PLC-like phosphodiesterase, TIM beta/alpha-barrel domain superfamily	10.1	5589569	NA	ref	XP_019080469	KPRO00294297	Yes	NA	NA	Vitis	Vitales	Magnoliopsida	1	By running InterProScan	2	NA	orthodb-refseq-uniprot	NA
VSMuph2.0_chr14.g3380.i1	PLC-like phosphodiesterase, TIM beta/alpha-barrel domain superfamily	Uncharacterized protein	104451at33090	29760	29760_0:00410e	99.7	364	1	0	1	364	1	364	5.9e-217	760.8	760.8	1	Vitis vinifera	Vitaceae	Streptophyta	Eukaryota	PLC-like phosphodiesterase, TIM beta/alpha-barrel domain superfamily	10.1	4409023	NA	tr	D7SMP5	KUNI00381936	Yes	NA	XP_002277997	Vitis	Vitales	Magnoliopsida	1	Extracted from UniProt	2	NA	orthodb-refseq-uniprot	NA
VSMuph2.0_chr05.g0145.1	PPM-type phosphatase domain	Protein-serine/threonine phosphatase	104456at33090	29760	29760_0:001352	98.5	335	3	1	1	333	1	335	6.6e-186	657.5	657.5	1	Vitis vinifera	Vitaceae	Streptophyta	Eukaryota	PPM-type phosphatase domain	10.1	4230051	NA	tr	A5BQK4	KUNI00651112	Yes	3.1.3.16	NA	Vitis	Vitales	Magnoliopsida	1	Extracted from UniProt	2	NA	orthodb-refseq-uniprot	NA
VSMuph2.0_chr13.g4260.1	NB-ARC	Uncharacterized protein	10445at33090	29760	29760_0:003ba6	98.9	1111	10	1	1	1111	1	1109	0	2190.6	2192.2	0.99927	Vitis vinifera	Vitaceae	Streptophyta	Eukaryota	NB-ARC	10.1	4481462	NA	tr	F6HHX4	KUNI04896302	Yes	NA	NA	Vitis	Vitales	Magnoliopsida	1	Extracted from UniProt	2	NA	orthodb-refseq-uniprot	NA
VSMuph2.0_4406.1.g0031.1	Coproporphyrinogen III oxidase, aerobic	oxygen-dependent coproporphyrinogen-III oxidase, chloroplastic-like	104461at33090	96939	29760_0:000d2f	99.5	401	2	0	1	401	1	401	1.1e-240	839.7	839.7	1	Vitis riparia	Vitaceae	Streptophyta	Eukaryota	Coproporphyrinogen III oxidase, aerobic	10.1	6501931	NA	ref	XP_034681599	KPRO00234357	Yes	NA	NA	Vitis	Vitales	Magnoliopsida	1	By running InterProScan	2	NA	orthodb-refseq-uniprot	NA
VSMuph2.0_chr13.g4604.i1	Isopenicillin N synthase-like	Uncharacterized protein	104479at33090	29760	29760_0:003a29	100	365	0	0	1	365	1	365	5.2e-213	747.7	747.7	1	Vitis vinifera	Vitaceae	Streptophyta	Eukaryota	Isopenicillin N synthase-like	10.1	4410222	NA	tr	D7T2X2	KUNI00980598	Yes	NA	XP_002264792	Vitis	Vitales	Magnoliopsida	1	Extracted from UniProt	2	NA	orthodb-refseq-uniprot	NA
VSMuph2.0_chr05.g1498.1	Coenzyme F420 hydrogenase/dehydrogenase beta subunit, C-terminal	Uncharacterized protein	104557at33090	29760	29760_0:0014ec	99.6	457	2	0	1	457	1	457	1.3e-266	926	926	1	Vitis vinifera	Vitaceae	Streptophyta	Eukaryota	Coenzyme F420 hydrogenase/dehydrogenase beta subunit, C-terminal	10.1	4412231	NA	tr	D7TS42	KUNI01514593	Yes	NA	XP_002285592	Vitis	Vitales	Magnoliopsida	1	Extracted from UniProt	2	NA	orthodb-refseq-uniprot	NA
VSMuph2.0_chr01.g0336.1	Glutamine synthetase	Glutamine synthetase	104586at33090	29760	29760_0:0000fc	100	356	0	0	1	356	1	356	5.1e-213	747.7	747.7	1	Vitis vinifera	Vitaceae	Streptophyta	Eukaryota	Glutamine synthetase	10.1	4226118	NA	tr	A5AP38	KUNI00427076	Yes	6.3.1.2	XP_010652433	Vitis	Vitales	Magnoliopsida	1	Extracted from UniProt	2	NA	orthodb-refseq-uniprot	NA
VSMuph2.0_chr07.g0307.1	Glutamine synthetase	Glutamine synthetase	104586at33090	29760	29760_0:002236	99.3	302	2	0	15	316	132	433	1e-177	630.2	630.2	1	Vitis vinifera	Vitaceae	Streptophyta	Eukaryota	Glutamine synthetase	10.1	2437494	NA	tr	A0A438KHF4	KUNI00152481	Yes	6.3.1.2	XP_002274139	Vitis	Vitales	Magnoliopsida	1	Extracted from UniProt	2	NA	orthodb-refseq-uniprot	NA
VSMuph2.0_chr14.g2019.1	Glutamine synthetase	Glutamine synthetase	104586at33090	29760	29760_0:003ffd	97	363	4	1	1	356	1	363	3.8e-208	731.5	738	0.991192	Vitis vinifera	Vitaceae	Streptophyta	Eukaryota	Glutamine synthetase	10.1	2427209	NA	tr	A0A438HCD5	KUNI04295501	Yes	6.3.1.2	NA	Vitis	Vitales	Magnoliopsida	1	Extracted from UniProt	2	NA	orthodb-refseq-uniprot	NA
VSMuph2.0_chr02.g2274.1	Glutamine synthetase	Glutamine synthetase	104586at33090	4097	15368_0:003495	78.6	140	30	0	20	159	1	140	2.5e-55	222.6	222.6	1	Nicotiana tabacum	Solanaceae	Streptophyta	Eukaryota	Glutamine synthetase	10.1	1013109	NA	tr	A0A1S4BD82	KUNI02908445	Yes	6.3.1.2	XP_016486817	Nicotiana	Solanales	Magnoliopsida	4	Extracted from UniProt	2	NA	orthodb-refseq-uniprot	NA
VSMuph2.0_chr05.g0481.i1	Glutamine synthetase	glutamine synthetase leaf isozyme, chloroplastic	104586at33090	96939	29760_0:001574	99.8	432	1	0	1	432	1	432	4.8e-258	897.5	897.5	1	Vitis riparia	Vitaceae	Streptophyta	Eukaryota	Glutamine synthetase	10.1	6504218	NA	ref	XP_034686127	KPRO00019489	Yes	NA	NA	Vitis	Vitales	Magnoliopsida	1	By running InterProScan	2	NA	orthodb-refseq-uniprot	NA
VSMuph2.0_chr17.g0279.1	Glutamine synthetase	glutamine synthetase cytosolic isozyme 1	104586at33090	96939	29760_0:004f61	99.4	356	2	0	1	356	1	356	9.6e-212	743.4	743.4	1	Vitis riparia	Vitaceae	Streptophyta	Eukaryota	Glutamine synthetase	10.1	6498136	NA	ref	XP_034673482	KPRO00022501	Yes	NA	NA	Vitis	Vitales	Magnoliopsida	1	By running InterProScan	2	NA	orthodb-refseq-uniprot	NA
VSMuph2.0_chr09.g2247.1	F-box domain	PREDICTED: disease resistance RPP8-like protein 3	1046098at2759	29760	29760_0:002925	98.1	475	9	0	1	475	91	565	4.5e-265	921	926.4	0.994171	Vitis vinifera	Vitaceae	Streptophyta	Eukaryota	F-box domain	10.1	5588155	NA	ref	XP_019077584	KPRO00433571	Yes	NA	NA	Vitis	Vitales	Magnoliopsida	1	By running InterProScan	2	NA	orthodb-refseq-uniprot	NA
VSMuph2.0_chr17.g1109.i1	Leucine-rich repeat	Putative LRR receptor-like serine/threonine-protein kinase	10460at33090	29760	29760_0:004d05	99.9	1101	1	0	1	1101	1	1101	0	2204.1	2204.1	1	Vitis vinifera	Vitaceae	Streptophyta	Eukaryota	Leucine-rich repeat	10.1	2414707	NA	tr	A0A438D8A5	KUNI00154715	Yes	NA	NA	Vitis	Vitales	Magnoliopsida	1	Extracted from UniProt	2	NA	orthodb-refseq-uniprot	NA
VSMuph2.0_chr02.g2940.1	WAT1-related protein	WAT1-related protein At3g45870	104628at33090	96939	29760_0:00083f	99.5	393	2	0	1	393	1	393	2.5e-221	775.4	775.4	1	Vitis riparia	Vitaceae	Streptophyta	Eukaryota	WAT1-related protein	10.1	6498080	NA	ref	XP_034673360	KPRO00159938	Yes	NA	NA	Vitis	Vitales	Magnoliopsida	1	By running InterProScan	2	NA	orthodb-refseq-uniprot	NA
VSMuph2.0_chr10.g0201.1	Abnormal spindle-like microcephaly-associated protein	PREDICTED: abnormal spindle-like microcephaly-associated protein homolog	10462at33090	29760	29760_0:005e06	99	1452	14	0	1	1452	1	1452	0	2872.8	2872.8	1	Vitis vinifera	Vitaceae	Streptophyta	Eukaryota	Abnormal spindle-like microcephaly-associated protein	10.1	5297392	NA	ref	XP_010647302	KPRO01132792	Yes	NA	NA	Vitis	Vitales	Magnoliopsida	1	By running InterProScan	2	NA	orthodb-refseq-uniprot	NA
VSMuph2.0_chr08.g2025.1	Pectin acetylesterase	Pectin acetylesterase	104667at33090	29760	29760_0:00267e	97.9	388	8	0	1	388	1	388	8.4e-226	790.4	790.4	1	Vitis vinifera	Vitaceae	Streptophyta	Eukaryota	Pectin acetylesterase	10.1	4411464	NA	tr	D7THP4	KUNI01502544	Yes	3.1.1.-	XP_010654289	Vitis	Vitales	Magnoliopsida	1	Extracted from UniProt	2	NA	orthodb-refseq-uniprot	NA
VSMuph2.0_chr16.g2642.1	Pectin acetylesterase	Pectin acetylesterase	104667at33090	29760	29760_0:004af9	99.5	394	2	0	46	439	1	394	2.1e-237	828.9	828.9	1	Vitis vinifera	Vitaceae	Streptophyta	Eukaryota	Pectin acetylesterase	10.1	4444717	NA	tr	E0CV10	KUNI02051835	Yes	3.1.1.-	XP_002271673	Vitis	Vitales	Magnoliopsida	1	Extracted from UniProt	2	NA	orthodb-refseq-uniprot	NA
VSMuph2.0_chr02.g2823.i1	Pectin acetylesterase	pectin acetylesterase 8-like	104667at33090	96939	29760_0:0007ff	99.5	399	2	0	1	399	1	399	6e-239	833.9	833.9	1	Vitis riparia	Vitaceae	Streptophyta	Eukaryota	Pectin acetylesterase	10.1	6515920	NA	ref	XP_034709743	KPRO00108187	Yes	NA	NA	Vitis	Vitales	Magnoliopsida	1	By running InterProScan	2	NA	orthodb-refseq-uniprot	NA
VSMuph2.0_chr04.g2453.i1	GDSL lipase/esterase	GDSL esterase/lipase	104680at33090	29760	29760_0:000e64	98.6	368	5	0	1	368	1	368	4.8e-206	724.5	724.5	1	Vitis vinifera	Vitaceae	Streptophyta	Eukaryota	GDSL lipase/esterase	10.1	2434563	NA	tr	A0A438JQY1	KUNI03488878	Yes	NA	NA	Vitis	Vitales	Magnoliopsida	1	Extracted from UniProt	2	NA	orthodb-refseq-uniprot	NA
VSMuph2.0_chr04.g2443.i1	GDSL lipase/esterase	PREDICTED: GDSL esterase/lipase At5g33370	104680at33090	29760	29760_0:001014	99.7	384	1	0	1	384	1	384	1.8e-219	769.2	769.2	1	Vitis vinifera	Vitaceae	Streptophyta	Eukaryota	GDSL lipase/esterase	10.1	4997136	NA	ref	XP_002268296	KPRO00295577	Yes	NA	NA	Vitis	Vitales	Magnoliopsida	1	By running InterProScan	2	NA	orthodb-refseq-uniprot	NA
VSMuph2.0_chr04.g2442.i1	GDSL lipase/esterase	Lipase_GDSL domain-containing protein	104680at33090	29760	29760_0:001285	100	369	0	0	1	369	1	369	1.7e-211	742.7	742.7	1	Vitis vinifera	Vitaceae	Streptophyta	Eukaryota	GDSL lipase/esterase	10.1	4228492	NA	tr	A5BBE2	KUNI00441781	Yes	NA	XP_010648948	Vitis	Vitales	Magnoliopsida	1	Extracted from UniProt	2	NA	orthodb-refseq-uniprot	NA
VSMuph2.0_chr07.g1320.i1	GDSL lipase/esterase	GDSL esterase/lipase At4g28780	104680at33090	96939	29760_0:002128	98.9	367	4	0	1	367	1	367	4.7e-206	724.5	724.5	1	Vitis riparia	Vitaceae	Streptophyta	Eukaryota	GDSL lipase/esterase	10.1	6506036	NA	ref	XP_034689795	KPRO00110281	Yes	NA	NA	Vitis	Vitales	Magnoliopsida	1	By running InterProScan	2	NA	orthodb-refseq-uniprot	NA
VSMuph2.0_chr06.g0702.i1	uncharacterized protein LOC107855749	Uncharacterized protein	104709at33090	29760	29760_0:001aa3	100	357	0	0	1	357	1	357	5.8e-201	707.6	707.6	1	Vitis vinifera	Vitaceae	Streptophyta	Eukaryota	uncharacterized protein LOC107855749	10.1	4408838	NA	tr	D7SKJ3	KUNI00592903	Yes	NA	XP_002284193	Vitis	Vitales	Magnoliopsida	1	Extracted from UniProt	2	NA	orthodb-refseq-uniprot	NA
VSMuph2.0_chr19.g3606.i1	Protein of unknown function DUF620	uncharacterized protein LOC117908585	104712at33090	96939	29760_0:005c4e	99.5	388	2	0	1	388	1	388	1.2e-228	799.7	799.7	1	Vitis riparia	Vitaceae	Streptophyta	Eukaryota	Protein of unknown function DUF620	10.1	6500395	NA	ref	XP_034678126	KPRO00045695	Yes	NA	NA	Vitis	Vitales	Magnoliopsida	1	By running InterProScan	2	NA	orthodb-refseq-uniprot	NA
VSMuph2.0_chr14.g4345.1	3-dehydroquinate synthase	3-dehydroquinate synthase	104718at33090	29760	29760_0:0040bc	98.4	428	7	0	1	428	1	428	1.9e-238	832.4	834.7	0.997245	Vitis vinifera	Vitaceae	Streptophyta	Eukaryota	3-dehydroquinate synthase	10.1	2427340	NA	tr	A0A438HDV7	KUNI00389227	Yes	NA	NA	Vitis	Vitales	Magnoliopsida	1	Extracted from UniProt	2	NA	orthodb-refseq-uniprot	NA
VSMuph2.0_chr14.g4361.1	3-dehydroquinate synthase	3-dehydroquinate synthase	104718at33090	29760	29760_0:0040bc	100	428	0	0	1	428	1	428	3.7e-242	844.7	844.7	1	Vitis vinifera	Vitaceae	Streptophyta	Eukaryota	3-dehydroquinate synthase	10.1	2427340	NA	tr	A0A438HDV7	KUNI00389227	Yes	NA	NA	Vitis	Vitales	Magnoliopsida	1	Extracted from UniProt	2	NA	orthodb-refseq-uniprot	NA
VSMuph2.0_chr11.g0255.1	Glycosyltransferase	PREDICTED: UDP-glycosyltransferase 91C1-like	104775at33090	29760	29760_0:003217	99.8	461	1	0	1	461	1	461	2.7e-267	928.3	928.3	1	Vitis vinifera	Vitaceae	Streptophyta	Eukaryota	Glycosyltransferase	10.1	5588778	NA	ref	XP_019078714	KPRO00054237	Yes	NA	NA	Vitis	Vitales	Magnoliopsida	1	By running InterProScan	2	NA	orthodb-refseq-uniprot	NA
VSMuph2.0_chr07.g3357.1	Glycosyltransferase	Putative UDP-rhamnoserhamnosyltransferase 1	104775at33090	29760	29760_0:006318	98.5	465	7	0	1	465	1	465	7.2e-276	956.8	965.3	0.991194	Vitis vinifera	Vitaceae	Streptophyta	Eukaryota	Glycosyltransferase	10.1	2438413	NA	tr	A0A438KQW0	KUNI02317438	Yes	NA	NA	Vitis	Vitales	Magnoliopsida	1	Extracted from UniProt	2	NA	orthodb-refseq-uniprot	NA
VSMuph2.0_chr07.g3359.1	Glycosyltransferase	Uncharacterized protein	104775at33090	29760	29760_0:006319	99.8	479	1	0	1	479	1	479	2.5e-284	984.9	984.9	1	Vitis vinifera	Vitaceae	Streptophyta	Eukaryota	Glycosyltransferase	10.1	4485448	NA	tr	F6I725	KUNI01645773	Yes	NA	XP_002270260	Vitis	Vitales	Magnoliopsida	1	Extracted from UniProt	2	NA	orthodb-refseq-uniprot	NA
VSMuph2.0_chr07.g3358.1	Glycosyltransferase	UDP-glycosyltransferase 91A1	104775at33090	29760	29760_0:00631a	92.1	479	6	2	1	447	1	479	8.8e-255	886.7	886.7	1	Vitis vinifera	Vitaceae	Streptophyta	Eukaryota	Glycosyltransferase	10.1	2438418	NA	tr	A0A438KQX6	KUNI02478916	Yes	NA	NA	Vitis	Vitales	Magnoliopsida	1	Extracted from UniProt	2	NA	orthodb-refseq-uniprot	NA
VSMuph2.0_chr07.g3350.1	Glycosyltransferase	PREDICTED: UDP-glycosyltransferase 91A1-like	104775at33090	29760	29760_0:00631b	79.8	480	95	2	1	478	1	480	7e-221	774.2	774.2	1	Vitis vinifera	Vitaceae	Streptophyta	Eukaryota	Glycosyltransferase	10.1	5016294	NA	ref	XP_003635105	KPRO00949336	Yes	NA	NA	Vitis	Vitales	Magnoliopsida	1	By running InterProScan	2	NA	orthodb-refseq-uniprot	NA
VSMuph2.0_chr07.g3351.1	Glycosyltransferase	UDP-glycosyltransferase 91A1	104775at33090	29760	29760_0:00631b	98.8	480	6	0	1	480	1	480	2.6e-276	958.4	962.6	0.995637	Vitis vinifera	Vitaceae	Streptophyta	Eukaryota	Glycosyltransferase	10.1	2438408	NA	tr	A0A438KQV0	KUNI03907520	Yes	NA	NA	Vitis	Vitales	Magnoliopsida	1	Extracted from UniProt	2	NA	orthodb-refseq-uniprot	NA
VSMuph2.0_chr07.g3355.1	Glycosyltransferase	Uncharacterized protein	104775at33090	29760	29760_0:00631d	98.5	465	6	1	1	465	1	464	6.1e-275	953.7	953.7	1	Vitis vinifera	Vitaceae	Streptophyta	Eukaryota	Glycosyltransferase	10.1	4485450	NA	tr	F6I728	KUNI00734619	Yes	NA	XP_002270369	Vitis	Vitales	Magnoliopsida	1	Extracted from UniProt	2	NA	orthodb-refseq-uniprot	NA
VSMuph2.0_chr07.g3356.1	Glycosyltransferase	Uncharacterized protein	104775at33090	29760	29760_0:00631d	97.8	316	7	0	20	335	149	464	2e-182	646	646	1	Vitis vinifera	Vitaceae	Streptophyta	Eukaryota	Glycosyltransferase	10.1	4485450	NA	tr	F6I728	KUNI00734619	Yes	NA	XP_002270369	Vitis	Vitales	Magnoliopsida	1	Extracted from UniProt	2	NA	orthodb-refseq-uniprot	NA
VSMuph2.0_chr07.g3354.1	Glycosyltransferase	PREDICTED: LOW QUALITY PROTEIN: putative UDP-rhamnose:rhamnosyltransferase 1	104775at33090	29760	29760_0:00631f	97	462	14	0	1	462	1	462	3.6e-267	927.9	936.4	0.990923	Vitis vinifera	Vitaceae	Streptophyta	Eukaryota	Glycosyltransferase	10.1	5586202	NA	ref	XP_019073693	KPRO00726986	Yes	NA	NA	Vitis	Vitales	Magnoliopsida	1	By running InterProScan	2	NA	orthodb-refseq-uniprot	NA
VSMuph2.0_chr11.g0257.1	Glycosyltransferase	UDP-glycosyltransferase 91C1-like	104775at33090	96939	29760_0:003217	95.7	258	9	1	1	258	1	256	3e-138	498.8	498.8	1	Vitis riparia	Vitaceae	Streptophyta	Eukaryota	Glycosyltransferase	10.1	6510885	NA	ref	XP_034699421	KPRO00573099	Yes	NA	NA	Vitis	Vitales	Magnoliopsida	1	By running InterProScan	2	NA	orthodb-refseq-uniprot	NA
VSMuph2.0_chr04.g3356.i1	Alpha-ketoglutarate-dependent dioxygenase AlkB-like	RNA demethylase ALKBH5	104809at33090	29760	29760_0:00120e	99.8	510	1	0	1	510	18	527	0	1047.7	1047.7	1	Vitis vinifera	Vitaceae	Streptophyta	Eukaryota	Alpha-ketoglutarate-dependent dioxygenase AlkB-like	10.1	2420337	NA	tr	A0A438EVP4	KUNI04114277	Yes	NA	NA	Vitis	Vitales	Magnoliopsida	1	Extracted from UniProt	2	NA	orthodb-refseq-uniprot	NA
VSMuph2.0_chr12.g2806.1	Alpha-ketoglutarate-dependent dioxygenase AlkB-like	RNA demethylase ALKBH5	104809at33090	29760	29760_0:0038cc	95.4	478	1	1	1	457	1	478	4e-263	914.4	922.5	0.99122	Vitis vinifera	Vitaceae	Streptophyta	Eukaryota	Alpha-ketoglutarate-dependent dioxygenase AlkB-like	10.1	2417876	NA	tr	A0A438E778	KUNI02256544	Yes	NA	NA	Vitis	Vitales	Magnoliopsida	1	Extracted from UniProt	2	NA	orthodb-refseq-uniprot	NA
VSMuph2.0_chr05.g0311.i1	ATPase, AAA-type, conserved site	AAA domain-containing protein	104816at33090	29760	29760_0:00167c	100	423	0	0	1	423	1	423	2.3e-236	825.5	825.5	1	Vitis vinifera	Vitaceae	Streptophyta	Eukaryota	ATPase, AAA-type, conserved site	10.1	4410461	NA	tr	D7T6C5	KUNI00670660	Yes	NA	XP_002271397	Vitis	Vitales	Magnoliopsida	1	Extracted from UniProt	2	NA	orthodb-refseq-uniprot	NA
VSMuph2.0_chr07.g1393.1	ATPase, AAA-type, conserved site	AAA domain-containing protein	104816at33090	29760	29760_0:001f0a	100	445	0	0	1	445	1	445	1e-250	873.2	873.2	1	Vitis vinifera	Vitaceae	Streptophyta	Eukaryota	ATPase, AAA-type, conserved site	10.1	4228811	NA	tr	A5BEF3	KUNI00526230	Yes	NA	XP_002263334	Vitis	Vitales	Magnoliopsida	1	Extracted from UniProt	2	NA	orthodb-refseq-uniprot	NA
VSMuph2.0_chr14.g0282.1	ATPase, AAA-type, conserved site	AAA domain-containing protein	104816at33090	29760	29760_0:004481	100	423	0	0	1	423	1	423	9.2e-238	830.1	830.1	1	Vitis vinifera	Vitaceae	Streptophyta	Eukaryota	ATPase, AAA-type, conserved site	10.1	4225140	NA	tr	A5AEY4	KUNI00460418	Yes	NA	XP_010659638	Vitis	Vitales	Magnoliopsida	1	Extracted from UniProt	2	NA	orthodb-refseq-uniprot	NA
VSMuph2.0_chr12.g3190.1	Ribosomal protein L3	Uncharacterized protein	104818at33090	29760	29760_0:0036fa	100	337	0	0	1	337	40	376	3.5e-195	688.3	688.3	1	Vitis vinifera	Vitaceae	Streptophyta	Eukaryota	Ribosomal protein L3	10.1	4481805	NA	tr	F6HK41	KUNI04683199	Yes	NA	NA	Vitis	Vitales	Magnoliopsida	1	Extracted from UniProt	2	NA	orthodb-refseq-uniprot	NA
VSMuph2.0_chr18.g3693.1	Ribosomal protein L3	Uncharacterized protein	104818at33090	29760	29760_0:00530f	100	394	0	0	69	462	4	397	1e-229	803.5	803.5	1	Vitis vinifera	Vitaceae	Streptophyta	Eukaryota	Ribosomal protein L3	10.1	4478026	NA	tr	F6GY49	KUNI04653451	Yes	NA	NA	Vitis	Vitales	Magnoliopsida	1	Extracted from UniProt	2	NA	orthodb-refseq-uniprot	NA
VSMuph2.0_chr11.g0410.1	RNA 2-O ribose methyltransferase, substrate binding	uncharacterized protein LOC117924550	104821at33090	96939	29760_0:0033f5	98.5	595	9	0	1	595	1	595	0	1173.7	1180.6	0.994156	Vitis riparia	Vitaceae	Streptophyta	Eukaryota	RNA 2-O ribose methyltransferase, substrate binding	10.1	6510706	NA	ref	XP_034699088	KPRO00424670	Yes	NA	NA	Vitis	Vitales	Magnoliopsida	1	By running InterProScan	2	NA	orthodb-refseq-uniprot	NA
VSMuph2.0_chr07.g0857.1	Nuclear factor related to kappa-B-binding protein	Uncharacterized protein	104835at33090	29760	29760_0:002200	99.8	606	1	0	1	606	83	688	0	1240.3	1240.3	1	Vitis vinifera	Vitaceae	Streptophyta	Eukaryota	Nuclear factor related to kappa-B-binding protein	10.1	4228815	NA	tr	A5BEG3	KUNI01507646	Yes	NA	NA	Vitis	Vitales	Magnoliopsida	1	Extracted from UniProt	2	NA	orthodb-refseq-uniprot	NA
VSMuph2.0_chr14.g3301.1	Pentatricopeptide repeat	PREDICTED: pentatricopeptide repeat-containing protein At3g02330 isoform X1	10484at33090	29760	29760_0:003fa2	99.8	877	2	0	1	877	1	877	0	1777.3	1777.3	1	Vitis vinifera	Vitaceae	Streptophyta	Eukaryota	Pentatricopeptide repeat	10.1	4998330	NA	ref	XP_002278668	KPRO00883075	Yes	NA	NA	Vitis	Vitales	Magnoliopsida	1	By running InterProScan	2	NA	orthodb-refseq-uniprot	NA
VSMuph2.0_chr06.g0754.1	WD40 repeat	Target of rapamycin complex subunit LST8	104905at33090	29760	29760_0:00188f	99.4	316	2	0	1	316	1	316	5.6e-187	661	661	1	Vitis vinifera	Vitaceae	Streptophyta	Eukaryota	WD40 repeat	10.1	2423777	NA	tr	A0A438G0U6	KUNI00050834	Yes	NA	NA	Vitis	Vitales	Magnoliopsida	1	Extracted from UniProt	2	NA	orthodb-refseq-uniprot	NA
VSMuph2.0_chr08.g3056.1	WD40 repeat	Target of rapamycin complex subunit LST8	104905at33090	29760	3760_0:004f0f	100	316	0	0	1	316	39	354	2.3e-188	665.6	665.6	1	Vitis vinifera	Vitaceae	Streptophyta	Eukaryota	WD40 repeat	10.1	4482001	NA	tr	F6HL46	KUNI04866471	Yes	NA	NA	Vitis	Vitales	Magnoliopsida	1	Extracted from UniProt	2	NA	orthodb-refseq-uniprot	NA
VSMuph2.0_chr11.g0877.i1	Protein kinase domain	PREDICTED: calmodulin-binding receptor-like cytoplasmic kinase 3 isoform X2	104924at33090	29760	29760_0:0032cc	98.3	519	8	1	1	519	1	518	1.4e-291	1009.2	1016.9	0.992428	Vitis vinifera	Vitaceae	Streptophyta	Eukaryota	Protein kinase domain	10.1	5299999	NA	ref	XP_010656511	KPRO00190915	Yes	NA	NA	Vitis	Vitales	Magnoliopsida	1	By running InterProScan	2	NA	orthodb-refseq-uniprot	NA
VSMuph2.0_chr05.g0321.1	Oxoglutarate/iron-dependent dioxygenase	protein SRG1	104927at33090	96939	29760_0:001483	99.5	365	2	0	1	365	1	365	1.9e-210	739.2	739.2	1	Vitis riparia	Vitaceae	Streptophyta	Eukaryota	Oxoglutarate/iron-dependent dioxygenase	10.1	6503847	NA	ref	XP_034685332	KPRO00028153	Yes	NA	NA	Vitis	Vitales	Magnoliopsida	1	By running InterProScan	2	NA	orthodb-refseq-uniprot	NA
VSMuph2.0_chr07.g0347.i1	Alpha/Beta hydrolase fold	GID1b	104948at33090	29760	29760_0:001e04	100	344	0	0	1	344	1	344	1.2e-203	716.5	716.5	1	Vitis vinifera	Vitaceae	Streptophyta	Eukaryota	Alpha/Beta hydrolase fold	10.1	4482722	NA	tr	F6HQ36	KUNI00580973	Yes	NA	XP_002271700	Vitis	Vitales	Magnoliopsida	1	Extracted from UniProt	2	NA	orthodb-refseq-uniprot	NA
VSMuph2.0_chr07.g1553.1	FAD-binding domain, PCMH-type	PREDICTED: cytokinin dehydrogenase 7	1049549at2759	29760	29760_0:00200e	97.3	224	6	0	1	224	1	224	6.2e-120	438	438	1	Vitis vinifera	Vitaceae	Streptophyta	Eukaryota	FAD-binding domain, PCMH-type	10.1	5587658	NA	ref	XP_019076535	KPRO00539853	Yes	NA	NA	Vitis	Vitales	Magnoliopsida	1	By running InterProScan	2	NA	orthodb-refseq-uniprot	NA
VSMuph2.0_chr07.g1663.1	FAD-binding domain, PCMH-type	PREDICTED: cytokinin dehydrogenase 7	1049549at2759	29760	29760_0:00200e	86.3	153	21	0	1	153	55	207	2.4e-69	269.2	269.2	1	Vitis vinifera	Vitaceae	Streptophyta	Eukaryota	FAD-binding domain, PCMH-type	10.1	5587658	NA	ref	XP_019076535	KPRO00539853	Yes	NA	NA	Vitis	Vitales	Magnoliopsida	1	By running InterProScan	2	NA	orthodb-refseq-uniprot	NA
VSMuph2.0_chr10.g2240.1	FAD-binding domain, PCMH-type	PREDICTED: berberine bridge enzyme-like 13	1049549at2759	29760	29760_0:002db1	87.1	342	28	1	1	342	1	326	1.1e-156	560.5	560.5	1	Vitis vinifera	Vitaceae	Streptophyta	Eukaryota	FAD-binding domain, PCMH-type	10.1	5299813	NA	ref	XP_010655841	KPRO01262603	Yes	NA	NA	Vitis	Vitales	Magnoliopsida	1	By running InterProScan	2	NA	orthodb-refseq	NA
VSMuph2.0_chr07.g0179.1	Isopenicillin N synthase-like	Fe2OG dioxygenase domain-containing protein	104993at33090	561372	3641_0:00078f	54.2	253	95	6	17	264	1	237	9e-60	238.8	239.6	0.996661	Nyssa sinensis	Nyssaceae	Streptophyta	Eukaryota	Isopenicillin N synthase-like	10.1	3227119	NA	tr	A0A5J5BKC1	KUNI04330381	Yes	NA	NA	Nyssa	Cornales	Magnoliopsida	4	Extracted from UniProt	2	NA	orthodb-refseq-uniprot	NA
VSMuph2.0_chr15.g3035.1	Rop guanine nucleotide exchange factor	rop guanine nucleotide exchange factor 3-like isoform X1	105001at33090	96939	29760_0:00482a	99	504	5	0	1	504	1	504	6.2e-289	1000.3	1000.3	1	Vitis riparia	Vitaceae	Streptophyta	Eukaryota	Rop guanine nucleotide exchange factor	10.1	6515323	NA	ref	XP_034708546	KPRO00018040	Yes	NA	NA	Vitis	Vitales	Magnoliopsida	1	By running InterProScan	2	NA	orthodb-refseq-uniprot	NA
VSMuph2.0_chr13.g4602.1	Cytochrome P450	Beta-amyrin 24-hydroxylase	105012at33090	29760	29760_0:0038f4	99.3	303	2	0	1	303	1	303	2.7e-168	599	599	1	Vitis vinifera	Vitaceae	Streptophyta	Eukaryota	Cytochrome P450	10.1	2432193	NA	tr	A0A438J1Z6	KUNI00854052	Yes	NA	XP_002263346	Vitis	Vitales	Magnoliopsida	1	Extracted from UniProt	2	NA	orthodb-refseq-uniprot	NA
VSMuph2.0_chr08.g0144.i1	Arf GTPase activating protein	PREDICTED: probable ADP-ribosylation factor GTPase-activating protein AGD14 isoform X1	105019at33090	29760	29760_0:002344	98.8	695	8	0	1	695	1	695	0	1391.3	1391.3	1	Vitis vinifera	Vitaceae	Streptophyta	Eukaryota	Arf GTPase activating protein	10.1	5299057	NA	ref	XP_010653158	KPRO00754545	Yes	NA	NA	Vitis	Vitales	Magnoliopsida	1	By running InterProScan	2	NA	orthodb-refseq-uniprot	NA
VSMuph2.0_chr09.g0769.i1	Arf GTPase activating protein	PREDICTED: probable ADP-ribosylation factor GTPase-activating protein AGD14	105019at33090	29760	29760_0:002b42	99.3	736	5	0	1	736	1	736	0	1482.6	1482.6	1	Vitis vinifera	Vitaceae	Streptophyta	Eukaryota	Arf GTPase activating protein	10.1	5299460	NA	ref	XP_010654690	KPRO00014779	Yes	NA	NA	Vitis	Vitales	Magnoliopsida	1	By running InterProScan	2	NA	orthodb-refseq-uniprot	NA
VSMuph2.0_chr11.g0539.i1	Arf GTPase activating protein	Arf-GAP domain-containing protein	105019at33090	29760	29760_0:0031bc	99.2	763	2	1	1	763	1	759	0	1559.7	1559.7	1	Vitis vinifera	Vitaceae	Streptophyta	Eukaryota	Arf GTPase activating protein	10.1	4410966	NA	tr	D7TBR5	KUNI00582563	Yes	NA	XP_002281316	Vitis	Vitales	Magnoliopsida	1	Extracted from UniProt	2	NA	orthodb-refseq-uniprot	NA
VSMuph2.0_chr18.g2018.1	Helicase, C-terminal	PREDICTED: putative DEAD-box ATP-dependent RNA helicase 29	105044at33090	29760	29760_0:00520c	99.5	751	4	0	21	771	1	751	0	1459.9	1459.9	1	Vitis vinifera	Vitaceae	Streptophyta	Eukaryota	Helicase, C-terminal	10.1	5302241	NA	ref	XP_010664863	KPRO00130462	Yes	NA	NA	Vitis	Vitales	Magnoliopsida	1	By running InterProScan	2	NA	orthodb-refseq-uniprot	NA
VSMuph2.0_chr10.g0617.1	FYVE zinc finger	PREDICTED: uncharacterized protein LOC100263747 isoform X1	105045at33090	29760	29760_0:006247	99	1267	13	0	34	1300	29	1295	0	2431.8	2431.8	1	Vitis vinifera	Vitaceae	Streptophyta	Eukaryota	FYVE zinc finger	10.1	5297248	NA	ref	XP_010646896	KPRO01469596	Yes	NA	NA	Vitis	Vitales	Magnoliopsida	1	By running InterProScan	2	NA	orthodb-refseq-uniprot	NA
VSMuph2.0_chr08.g2013.1	Glycosyl transferase, family 14	PREDICTED: beta-glucuronosyltransferase GlcAT14C	105100at33090	29760	29760_0:00276f	95.8	480	5	1	1	465	1	480	7e-271	940.3	945.3	0.994711	Vitis vinifera	Vitaceae	Streptophyta	Eukaryota	Glycosyl transferase, family 14	10.1	5299353	NA	ref	XP_010654300	KPRO00323952	Yes	NA	NA	Vitis	Vitales	Magnoliopsida	1	By running InterProScan	2	NA	orthodb-refseq-uniprot	NA
VSMuph2.0_chr12.g1368.1	CCT domain	CONSTANS-like protein 9b	105134at33090	29760	29760_0:003592	99.8	415	1	0	1	415	1	415	7.7e-245	853.6	853.6	1	Vitis vinifera	Vitaceae	Streptophyta	Eukaryota	CCT domain	10.1	4411116	CO-like	tr	D7TDA3	KUNI01591107	Yes	NA	XP_002264506	Vitis	Vitales	Magnoliopsida	1	Extracted from UniProt	2	CO-like family protein	orthodb-refseq-uniprot	NA
VSMuph2.0_chr19.g0778.1	CCT domain	Zinc finger protein CONSTANS-like 12	105134at33090	29760	29760_0:005b20	98.4	370	6	0	1	370	1	370	5.1e-216	757.7	757.7	1	Vitis vinifera	Vitaceae	Streptophyta	Eukaryota	CCT domain	10.1	2430113	NA	tr	A0A438IDL6	KUNI02980531	Yes	NA	NA	Vitis	Vitales	Magnoliopsida	1	Extracted from UniProt	2	NA	orthodb-refseq-uniprot	NA
VSMuph2.0_chr12.g0907.1	CCT domain	putative zinc finger protein CONSTANS-LIKE 11 isoform X3	105134at33090	96939	29760_0:00353c	98.8	411	5	0	49	459	2	412	7e-242	844	844	1	Vitis riparia	Vitaceae	Streptophyta	Eukaryota	CCT domain	10.1	6511815	NA	ref	XP_034701199	KPRO00579721	Yes	NA	NA	Vitis	Vitales	Magnoliopsida	1	By running InterProScan	2	NA	orthodb-refseq-uniprot	NA
VSMuph2.0_chr10.g0364.i1	CCT domain	zinc finger protein CONSTANS-LIKE 9-like	105134at33090	96939	29760_0:005efb	99.5	414	2	0	1	414	1	414	1.3e-241	842.8	842.8	1	Vitis riparia	Vitaceae	Streptophyta	Eukaryota	CCT domain	10.1	6509661	NA	ref	XP_034697089	KPRO00239005	Yes	NA	NA	Vitis	Vitales	Magnoliopsida	1	By running InterProScan	2	NA	orthodb-refseq-uniprot	NA
VSMuph2.0_chr03.g0279.1	Zinc finger, Mcm10/DnaG-type	PREDICTED: uncharacterized protein LOC100250259 isoform X1	105136at33090	29760	29760_0:000a61	99.5	394	2	0	1	394	1	394	7.4e-224	783.9	783.9	1	Vitis vinifera	Vitaceae	Streptophyta	Eukaryota	Zinc finger, Mcm10/DnaG-type	10.1	5297245	NA	ref	XP_010646889	KPRO01302374	Yes	NA	NA	Vitis	Vitales	Magnoliopsida	1	By running InterProScan	2	NA	orthodb-refseq-uniprot	NA
VSMuph2.0_chr04.g0084.1	Glycosyl transferase, family 14	Uncharacterized protein	105147at33090	29760	29760_0:00110c	99.5	385	2	0	1	385	1	385	8.7e-227	793.5	793.5	1	Vitis vinifera	Vitaceae	Streptophyta	Eukaryota	Glycosyl transferase, family 14	10.1	4230557	NA	tr	A5BVL4	KUNI00387755	Yes	NA	NA	Vitis	Vitales	Magnoliopsida	1	Extracted from UniProt	2	NA	orthodb-refseq-uniprot	NA
VSMuph2.0_chr09.g0414.i1	Glycosyl transferase, family 14	PREDICTED: uncharacterized protein LOC100266878	105147at33090	29760	29760_0:002b97	100	385	0	0	1	385	1	385	1.1e-229	803.1	803.1	1	Vitis vinifera	Vitaceae	Streptophyta	Eukaryota	Glycosyl transferase, family 14	10.1	4998076	NA	ref	XP_002276490	KPRO00164449	Yes	NA	NA	Vitis	Vitales	Magnoliopsida	1	By running InterProScan	2	NA	orthodb-refseq-uniprot	NA
VSMuph2.0_chr04.g3874.1	Sugar phosphate transporter domain	PREDICTED: GDP-mannose transporter GONST1 isoform X1	105151at33090	29760	29760_0:000e56	100	338	0	0	1	338	43	380	1e-186	660.2	660.2	1	Vitis vinifera	Vitaceae	Streptophyta	Eukaryota	Sugar phosphate transporter domain	10.1	5298040	NA	ref	XP_010649370	KPRO00142449	Yes	NA	NA	Vitis	Vitales	Magnoliopsida	1	By running InterProScan	2	NA	orthodb-refseq-uniprot	NA
VSMuph2.0_chr06.g1029.1	Sugar phosphate transporter domain	GDP-mannose transporter GONST2	105151at33090	29760	29760_0:001b66	98.5	398	6	0	1	398	1	398	1.4e-219	769.6	769.6	1	Vitis vinifera	Vitaceae	Streptophyta	Eukaryota	Sugar phosphate transporter domain	10.1	2423784	NA	tr	A0A438G0W5	KUNI01570812	Yes	NA	NA	Vitis	Vitales	Magnoliopsida	1	Extracted from UniProt	2	NA	orthodb-refseq-uniprot	NA
VSMuph2.0_0787.1.g0002.1	Guanylate kinase	Guanylate kinase	105160at33090	180675	429701_0:001c2b	69.9	186	45	3	1	178	161	343	1.6e-61	243.4	243.4	1	Salvia splendens	Lamiaceae	Streptophyta	Eukaryota	Guanylate kinase	10.1	2814469	NA	tr	A0A4D9A6X6	KUNI02352215	Yes	2.7.4.8	NA	Salvia	Lamiales	Magnoliopsida	4	Extracted from UniProt	2	NA	orthodb-uniprot	NA
VSMuph2.0_chr08.g3078.i1	Guanylate kinase	Guanylate kinase	105160at33090	29760	29760_0:0022e6	100	403	0	0	1	403	1	403	2.2e-228	798.9	798.9	1	Vitis vinifera	Vitaceae	Streptophyta	Eukaryota	Guanylate kinase	10.1	2411574	NA	tr	A0A438C066	KUNI00505570	Yes	2.7.4.8	XP_002283613	Vitis	Vitales	Magnoliopsida	1	Extracted from UniProt	2	NA	orthodb-refseq-uniprot	NA
VSMuph2.0_chr04.g3971.i1	ARID DNA-binding domain	SHSP domain-containing protein	105222at33090	28930	3981_0:003358	85.5	207	27	2	12	216	8	213	6.9e-96	357.8	360.5	0.99251	Fagus sylvatica	Fagaceae	Streptophyta	Eukaryota	ARID DNA-binding domain	10.1	1745107	NA	tr	A0A2N9GYD6	KUNI02235104	Yes	NA	NA	Fagus	Fagales	Magnoliopsida	4	Extracted from UniProt	2	NA	orthodb-refseq-uniprot	NA
VSMuph2.0_chr04.g3972.i1	ARID DNA-binding domain	Uncharacterized protein	105222at33090	29760	29760_0:001036	99.1	579	4	1	1	579	1	578	0	1164.8	1171.8	0.994026	Vitis vinifera	Vitaceae	Streptophyta	Eukaryota	ARID DNA-binding domain	10.1	4484397	NA	tr	F6I0B5	KUNI00134158	Yes	NA	XP_002263596	Vitis	Vitales	Magnoliopsida	1	Extracted from UniProt	2	NA	orthodb-refseq-uniprot	NA
VSMuph2.0_chr18.g0062.1	ARID DNA-binding domain	Uncharacterized protein	105222at33090	29760	29760_0:00551a	98.9	451	3	1	1	451	1	449	2.9e-258	898.3	907.1	0.990299	Vitis vinifera	Vitaceae	Streptophyta	Eukaryota	ARID DNA-binding domain	10.1	4413849	NA	tr	D7UDG1	KUNI04334696	Yes	NA	NA	Vitis	Vitales	Magnoliopsida	1	Extracted from UniProt	2	NA	orthodb-refseq-uniprot	NA
VSMuph2.0_chr03.g2072.1	Fructose-1,6-bisphosphatase	D-fructose-1,6-bisphosphate 1-phosphohydrolase	105231at33090	29760	29760_0:000d6a	96.5	371	4	1	1	362	38	408	8.3e-203	713.8	720.7	0.990426	Vitis vinifera	Vitaceae	Streptophyta	Eukaryota	Fructose-1,6-bisphosphatase	10.1	2425335	NA	tr	A0A438GMV4	KUNI03037419	Yes	3.1.3.11	NA	Vitis	Vitales	Magnoliopsida	1	Extracted from UniProt	2	NA	orthodb-refseq-uniprot	NA
VSMuph2.0_chr08.g2200.1	Fructose-1,6-bisphosphatase	D-fructose-1,6-bisphosphate 1-phosphohydrolase	105231at33090	29760	29760_0:00285b	100	267	0	0	2	268	146	412	8.4e-152	543.9	543.9	1	Vitis vinifera	Vitaceae	Streptophyta	Eukaryota	Fructose-1,6-bisphosphatase	10.1	2433051	NA	tr	A0A438JAV2	KUNI00136245	Yes	3.1.3.11	NA	Vitis	Vitales	Magnoliopsida	1	Extracted from UniProt	2	NA	orthodb-refseq-uniprot	NA
VSMuph2.0_chr08.g2204.1	Fructose-1,6-bisphosphatase	D-fructose-1,6-bisphosphate 1-phosphohydrolase	105231at33090	29760	58331_0:009a0c	98.9	264	3	0	7	270	148	411	6.1e-150	537.7	537.7	1	Vitis vinifera	Vitaceae	Streptophyta	Eukaryota	Fructose-1,6-bisphosphatase	10.1	2433063	NA	tr	A0A438JB01	KUNI04670515	Yes	3.1.3.11	NA	Vitis	Vitales	Magnoliopsida	1	Extracted from UniProt	2	NA	orthodb-refseq-uniprot	NA
VSMuph2.0_chr18.g3768.i1	Fructose-1,6-bisphosphatase	fructose-1,6-bisphosphatase, cytosolic	105231at33090	96939	29760_0:00527f	99.7	339	1	0	1	339	1	339	5e-194	684.5	684.5	1	Vitis riparia	Vitaceae	Streptophyta	Eukaryota	Fructose-1,6-bisphosphatase	10.1	6501498	NA	ref	XP_034680649	KPRO00022085	Yes	NA	NA	Vitis	Vitales	Magnoliopsida	1	By running InterProScan	2	NA	orthodb-refseq-uniprot	NA
VSMuph2.0_chr08.g2425.1	Pentatricopeptide repeat	Pentatricopeptide repeat-containing protein	105252at33090	29760	22663_0:007625	84.9	172	25	1	48	218	1	172	1.7e-76	293.5	293.5	1	Vitis vinifera	Vitaceae	Streptophyta	Eukaryota	Pentatricopeptide repeat	10.1	2432029	NA	tr	A0A438J0E6	KUNI03767156	Yes	NA	NA	Vitis	Vitales	Magnoliopsida	1	Extracted from UniProt	2	NA	orthodb-uniprot	NA
VSMuph2.0_chr09.g2502.1	Pentatricopeptide repeat	Uncharacterized protein	105252at33090	29760	29760_0:002b2c	96.9	509	16	0	52	560	43	551	1.7e-292	1012.7	1012.7	1	Vitis vinifera	Vitaceae	Streptophyta	Eukaryota	Pentatricopeptide repeat	10.1	4480335	NA	tr	F6HBV6	KUNI03204550	Yes	NA	NA	Vitis	Vitales	Magnoliopsida	1	Extracted from UniProt	2	NA	orthodb-refseq-uniprot	NA
VSMuph2.0_chr12.g2245.1	Pentatricopeptide repeat	PREDICTED: pentatricopeptide repeat-containing protein At2g36240	105252at33090	29760	29760_0:00374c	99.6	482	2	0	1	482	1	482	2.6e-284	984.9	984.9	1	Vitis vinifera	Vitaceae	Streptophyta	Eukaryota	Pentatricopeptide repeat	10.1	4997104	NA	ref	XP_002268032	KPRO00722160	Yes	NA	NA	Vitis	Vitales	Magnoliopsida	1	By running InterProScan	2	NA	orthodb-refseq-uniprot	NA
VSMuph2.0_chr18.g3762.1	Exocyst complex component EXOC2/Sec5, N-terminal domain	PREDICTED: exocyst complex component SEC5A	10525at33090	29760	29760_0:0050b7	100	597	0	0	1	597	1	597	0	1177.2	1177.2	1	Vitis vinifera	Vitaceae	Streptophyta	Eukaryota	Exocyst complex component EXOC2/Sec5, N-terminal domain	10.1	4997220	NA	ref	XP_002269025	KPRO00244204	Yes	NA	NA	Vitis	Vitales	Magnoliopsida	1	By running InterProScan	2	NA	orthodb-refseq-uniprot	NA
VSMuph2.0_chr18.g3759.1	Exocyst complex component EXOC2/Sec5, N-terminal domain	exocyst complex component SEC5A-like isoform X2	10525at33090	3649	3649_0:003034	75.3	485	88	2	22	474	449	933	6.7e-203	714.5	714.5	1	Carica papaya	Caricaceae	Streptophyta	Eukaryota	Exocyst complex component EXOC2/Sec5, N-terminal domain	10.1	5954850	NA	ref	XP_021903617	KPRO00484923	Yes	NA	NA	Carica	Brassicales	Magnoliopsida	4	By running InterProScan	2	NA	orthodb-refseq	NA
VSMuph2.0_chr17.g1054.1	Pentatricopeptide repeat	Uncharacterized protein	105285at33090	29760	29760_0:004e29	99.6	462	2	0	1	462	55	516	7.7e-270	936.8	936.8	1	Vitis vinifera	Vitaceae	Streptophyta	Eukaryota	Pentatricopeptide repeat	10.1	4228136	NA	tr	A5B815	KUNI00232790	Yes	NA	NA	Vitis	Vitales	Magnoliopsida	1	Extracted from UniProt	2	NA	orthodb-refseq-uniprot	NA
VSMuph2.0_chr06.g0054.1	Peptidase C2, calpain, catalytic domain	calpain-type cysteine protease DEK1	1052at33090	96939	29760_0:001be6	99.8	2158	5	0	1	2158	1	2158	0	4316.1	4316.1	1	Vitis riparia	Vitaceae	Streptophyta	Eukaryota	Peptidase C2, calpain, catalytic domain	10.1	6505517	NA	ref	XP_034688773	KPRO00013648	Yes	NA	NA	Vitis	Vitales	Magnoliopsida	1	By running InterProScan	2	NA	orthodb-refseq-uniprot	NA
VSMuph2.0_chr14.g1840.i1	Myb domain	HTH myb-type domain-containing protein	105356at33090	29760	29760_0:004025	96.5	426	3	1	1	414	31	456	4.6e-234	817.8	825.9	0.990193	Vitis vinifera	Vitaceae	Streptophyta	Eukaryota	Myb domain	10.1	4479400	G2-like	tr	F6H5X9	KUNI00078571	Yes	NA	XP_002264025	Vitis	Vitales	Magnoliopsida	1	Extracted from UniProt	2	G2-like family protein	orthodb-refseq-uniprot	NA
VSMuph2.0_chr14.g1841.i1	Myb domain	HTH myb-type domain-containing protein	105356at33090	29760	29760_0:004025	96.7	456	3	1	1	444	1	456	1.5e-251	875.9	884	0.990837	Vitis vinifera	Vitaceae	Streptophyta	Eukaryota	Myb domain	10.1	4479400	G2-like	tr	F6H5X9	KUNI00078571	Yes	NA	XP_002264025	Vitis	Vitales	Magnoliopsida	1	Extracted from UniProt	2	G2-like family protein	orthodb-refseq-uniprot	NA
VSMuph2.0_chr07.g1181.i1	Myb domain	protein PHOSPHATE STARVATION RESPONSE 1	105356at33090	96939	29760_0:001f26	99.4	349	2	0	1	349	1	349	7.2e-196	690.6	690.6	1	Vitis riparia	Vitaceae	Streptophyta	Eukaryota	Myb domain	10.1	6506738	G2-like	ref	XP_034691156	KPRO00060120	Yes	NA	NA	Vitis	Vitales	Magnoliopsida	1	By running InterProScan	2	G2-like family protein	orthodb-refseq-uniprot	NA
VSMuph2.0_chr12.g1782.1	Phosphoribosylglycinamide synthetase, C-domain	phosphoribosylamine--glycine ligase, chloroplastic-like	105366at2759	58331	58331_0:00b10e	87.3	126	16	0	31	156	98	223	2.2e-57	229.6	229.6	1	Quercus suber	Fagaceae	Streptophyta	Eukaryota	Phosphoribosylglycinamide synthetase, C-domain	10.1	6118351	NA	ref	XP_023899887	KPRO00526997	Yes	NA	NA	Quercus	Fagales	Magnoliopsida	4	By running InterProScan	2	NA	orthodb-refseq	NA
VSMuph2.0_chr16.g3226.1	Alpha/Beta hydrolase fold	AB hydrolase-1 domain-containing protein	105385at33090	29760	29760_0:004b25	98.1	377	7	0	1	377	1	377	7.8e-220	770.4	770.4	1	Vitis vinifera	Vitaceae	Streptophyta	Eukaryota	Alpha/Beta hydrolase fold	10.1	4444733	NA	tr	E0CV61	KUNI00596646	Yes	NA	XP_002276809	Vitis	Vitales	Magnoliopsida	1	Extracted from UniProt	2	NA	orthodb-refseq-uniprot	NA
VSMuph2.0_chr03.g0167.i1	EF-hand domain	PREDICTED: uncharacterized protein LOC109122358 isoform X1	105387at33090	29760	29760_0:00093a	99.7	370	1	0	1	370	1	370	1.5e-204	719.5	719.5	1	Vitis vinifera	Vitaceae	Streptophyta	Eukaryota	EF-hand domain	10.1	5586662	NA	ref	XP_019074465	KPRO01058279	Yes	NA	NA	Vitis	Vitales	Magnoliopsida	1	By running InterProScan	2	NA	orthodb-refseq-uniprot	NA
VSMuph2.0_chr03.g0168.i1	EF-hand domain	Uncharacterized protein	105387at33090	29760	29760_0:00093a	99.6	254	1	0	1	254	91	344	7.2e-137	494.2	494.2	1	Vitis vinifera	Vitaceae	Streptophyta	Eukaryota	EF-hand domain	10.1	4413264	NA	tr	D7U5C7	KUNI03438298	Yes	NA	NA	Vitis	Vitales	Magnoliopsida	1	Extracted from UniProt	2	NA	orthodb-refseq-uniprot	NA
VSMuph2.0_chr02.g0177.i1	Fungal lipase-like domain	Lipase_3 domain-containing protein	105419at33090	29760	29760_0:000833	98.8	344	4	0	1	344	39	382	4.9e-197	694.5	698	0.994986	Vitis vinifera	Vitaceae	Streptophyta	Eukaryota	Fungal lipase-like domain	10.1	4483337	NA	tr	F6HU26	KUNI02659299	Yes	NA	NA	Vitis	Vitales	Magnoliopsida	1	Extracted from UniProt	2	NA	orthodb-refseq-uniprot	NA
VSMuph2.0_chr16.g3068.1	Fungal lipase-like domain	PREDICTED: GDSL esterase/lipase At4g10955 isoform X1	105419at33090	29760	29760_0:004a3e	95.3	380	13	1	30	409	6	380	1.8e-209	736.1	736.1	1	Vitis vinifera	Vitaceae	Streptophyta	Eukaryota	Fungal lipase-like domain	10.1	5301700	NA	ref	XP_010662961	KPRO01436431	Yes	NA	NA	Vitis	Vitales	Magnoliopsida	1	By running InterProScan	2	NA	orthodb-refseq-uniprot	NA
VSMuph2.0_chr16.g3071.1	Fungal lipase-like domain	PREDICTED: GDSL esterase/lipase At4g10955 isoform X1	105419at33090	29760	29760_0:004a3e	67.3	382	89	8	35	385	4	380	5.8e-130	471.9	471.9	1	Vitis vinifera	Vitaceae	Streptophyta	Eukaryota	Fungal lipase-like domain	10.1	5301700	NA	ref	XP_010662961	KPRO01436431	Yes	NA	NA	Vitis	Vitales	Magnoliopsida	1	By running InterProScan	2	NA	orthodb-refseq-uniprot	NA
VSMuph2.0_chr16.g3074.1	Fungal lipase-like domain	PREDICTED: GDSL esterase/lipase At4g10955 isoform X2	105419at33090	29760	29760_0:004a3e	91.6	345	20	2	1	343	28	365	3.8e-181	641.7	646.7	0.992268	Vitis vinifera	Vitaceae	Streptophyta	Eukaryota	Fungal lipase-like domain	10.1	5589994	NA	ref	XP_019081426	KPRO00026237	Yes	NA	NA	Vitis	Vitales	Magnoliopsida	1	By running InterProScan	2	NA	orthodb-refseq-uniprot	NA
VSMuph2.0_chr16.g3073.1	Fungal lipase-like domain	PREDICTED: GDSL esterase/lipase At4g10955-like	105419at33090	29760	29760_0:004bcd	96.7	182	6	0	97	278	2	183	5.4e-93	348.6	352.1	0.99006	Vitis vinifera	Vitaceae	Streptophyta	Eukaryota	Fungal lipase-like domain	10.1	5301718	NA	ref	XP_010663013	KPRO01554192	Yes	NA	NA	Vitis	Vitales	Magnoliopsida	1	By running InterProScan	2	NA	orthodb-refseq	NA
VSMuph2.0_chr01.g1470.1	Glycosyltransferase	Glycosyltransferase	105467at33090	29760	29760_0:000513	100	457	0	0	1	457	49	505	7.6e-270	936.8	936.8	1	Vitis vinifera	Vitaceae	Streptophyta	Eukaryota	Glycosyltransferase	10.1	2418905	NA	tr	A0A438EHP2	KUNI04739672	Yes	2.4.1.-	NA	Vitis	Vitales	Magnoliopsida	1	Extracted from UniProt	2	NA	orthodb-refseq-uniprot	NA
VSMuph2.0_chr05.g3866.1	Glycosyltransferase	Glycosyltransferase	105467at33090	29760	29760_0:00154f	99.1	458	4	0	1	458	1	458	7.1e-268	930.2	930.2	1	Vitis vinifera	Vitaceae	Streptophyta	Eukaryota	Glycosyltransferase	10.1	2410942	NA	tr	A0A438BSQ4	KUNI00574759	Yes	2.4.1.-	NA	Vitis	Vitales	Magnoliopsida	1	Extracted from UniProt	2	NA	orthodb-refseq-uniprot	NA
VSMuph2.0_chr05.g3860.1	Glycosyltransferase	Glycosyltransferase	105467at33090	29760	29760_0:00177b	100	457	0	0	1	457	1	457	1.3e-266	926	926	1	Vitis vinifera	Vitaceae	Streptophyta	Eukaryota	Glycosyltransferase	10.1	4480194	NA	tr	F6HAX9	KUNI00648807	Yes	2.4.1.-	XP_002278455	Vitis	Vitales	Magnoliopsida	1	Extracted from UniProt	2	NA	orthodb-refseq-uniprot	NA
VSMuph2.0_chr07.g2631.1	Glycosyltransferase	Glycosyltransferase	105467at33090	29760	29760_0:002211	99.8	456	1	0	1	456	1	456	9.9e-270	936.4	936.4	1	Vitis vinifera	Vitaceae	Streptophyta	Eukaryota	Glycosyltransferase	10.1	2425311	NA	tr	A0A438GMI9	KUNI02296060	Yes	2.4.1.-	NA	Vitis	Vitales	Magnoliopsida	1	Extracted from UniProt	2	NA	orthodb-refseq-uniprot	NA
VSMuph2.0_chr07.g2635.1	Glycosyltransferase	Glycosyltransferase	105467at33090	29760	29760_0:002211	79.8	233	26	1	1	212	1	233	9.4e-101	374	376.7	0.992832	Vitis vinifera	Vitaceae	Streptophyta	Eukaryota	Glycosyltransferase	10.1	2425311	NA	tr	A0A438GMI9	KUNI02296060	Yes	2.4.1.-	NA	Vitis	Vitales	Magnoliopsida	1	Extracted from UniProt	2	NA	orthodb-refseq-uniprot	NA
VSMuph2.0_chr07.g2623.1	Glycosyltransferase	Glycosyltransferase	105467at33090	29760	29760_0:00224d	94.7	456	3	1	1	435	1	456	1.6e-253	882.5	882.5	1	Vitis vinifera	Vitaceae	Streptophyta	Eukaryota	Glycosyltransferase	10.1	4482982	NA	tr	F6HRI2	KUNI01853815	Yes	2.4.1.-	XP_002269003	Vitis	Vitales	Magnoliopsida	1	Extracted from UniProt	2	NA	orthodb-refseq-uniprot	NA
[truncated: 25,294 more rows]

[truncated: 4 more sheets: Table S11, Table S12, Table S13, Table S14]
